# Supplementary material for: Oncogenic RAS sensitizes cells to drug-induced replication stress via transcriptional silencing of P53
Source: Oncogene. 2022 Apr 7;41(19):2719–33. doi: 10.1038/s41388-022-02291-0 (PMC9076537; doi:10.1038/s41388-022-02291-0)
Supplement: Supplementary file 1 — Supplemental table 1 [file 41388_2022_2291_MOESM1_ESM.xlsx]

## Sheet: experimental setup
Oncogenic RAS sensitizes cells to drug-induced replication stress via transcriptional silencing of P53
Hendrika A. Segeren, Elsbeth A. van Liere, Frank M. Riemers, Alain de Bruin, Bart Westendorp
Supplementary Table 1
RNA-sequencing of FACS-sorted S-phase cells
Untreated (CNTR) versus 16h treatment with CHK1i + gemcitabine (DRUG)
24h before drug treatment HRAS was induced by administration of doxycycline (DOX) or not (VEH)
Log 2 fold changes (FC) in expression for the following conditions were determined:
1. HRAS cntr DOX vs VEH
2. HRAS drug DOX vs VEH
3. HRAS veh DRUG vs CNTR
4. HRAS dox DRUG vs CNTR
5. UM-UC-3 (bladder cancer cell line) DRUG vs CNTR
* Only genes with a fold change <-1.5 or >1.5 and adjusted P value < 0.05 are shown.
DATA
condition	ensembl gene ID	FC	p value adj	gene symbol
1. HRAS cntr DOXvsVEH	ENSG00000140379	5.32362	6.62614e-09	BCL2A1
1. HRAS cntr DOXvsVEH	ENSG00000163734	4.49235	1.08493e-71	CXCL3
1. HRAS cntr DOXvsVEH	ENSG00000170961	4.41298	2.3324e-63	HAS2
1. HRAS cntr DOXvsVEH	ENSG00000073756	4.1024	1.39344e-66	PTGS2
1. HRAS cntr DOXvsVEH	ENSG00000164283	4.03545	0	ESM1
1. HRAS cntr DOXvsVEH	ENSG00000125845	3.63099	6.80137e-127	BMP2
1. HRAS cntr DOXvsVEH	ENSG00000174775	3.57935	0	HRAS
1. HRAS cntr DOXvsVEH	ENSG00000196611	3.3715	3.21456e-05	MMP1
1. HRAS cntr DOXvsVEH	ENSG00000159167	3.17079	0	STC1
1. HRAS cntr DOXvsVEH	ENSG00000125538	3.04091	1.54162e-139	IL1B
1. HRAS cntr DOXvsVEH	ENSG00000212724	2.99358	5.79545e-115	KRTAP2-3
1. HRAS cntr DOXvsVEH	ENSG00000118785	2.93655	3.86358e-95	SPP1
1. HRAS cntr DOXvsVEH	ENSG00000178726	2.7634	7.45208e-59	THBD
1. HRAS cntr DOXvsVEH	ENSG00000012124	2.70432	1.07831e-23	CD22
1. HRAS cntr DOXvsVEH	ENSG00000177464	2.68927	1.76699e-05	GPR4
1. HRAS cntr DOXvsVEH	ENSG00000251011	2.68297	6.69931e-12	TMEM108-AS1
1. HRAS cntr DOXvsVEH	ENSG00000249992	2.62579	0	TMEM158
1. HRAS cntr DOXvsVEH	ENSG00000099937	2.6168	5.79521e-10	SERPIND1
1. HRAS cntr DOXvsVEH	ENSG00000204880	2.53641	1.0466e-05	KRTAP4-8
1. HRAS cntr DOXvsVEH	ENSG00000227517	2.42187	4.24166e-14	LINC01483
1. HRAS cntr DOXvsVEH	ENSG00000167772	2.31107	3.32807e-47	ANGPTL4
1. HRAS cntr DOXvsVEH	ENSG00000081041	2.30174	2.5991e-07	CXCL2
1. HRAS cntr DOXvsVEH	ENSG00000105825	2.27402	3.94718e-297	TFPI2
1. HRAS cntr DOXvsVEH	ENSG00000144834	2.26922	0.0003102	TAGLN3
1. HRAS cntr DOXvsVEH	ENSG00000116711	2.26524	6.16643e-58	PLA2G4A
1. HRAS cntr DOXvsVEH	ENSG00000123689	2.26499	2.02966e-78	G0S2
1. HRAS cntr DOXvsVEH	ENSG00000266835	2.22668	0.000328793	GAPLINC
1. HRAS cntr DOXvsVEH	ENSG00000107957	2.19153	1.12953e-13	SH3PXD2A
1. HRAS cntr DOXvsVEH	ENSG00000189326	2.18742	0.000128933	SPANXN4
1. HRAS cntr DOXvsVEH	ENSG00000041982	2.16854	3.28643e-53	TNC
1. HRAS cntr DOXvsVEH	ENSG00000118242	2.11381	3.16083e-09	MREG
1. HRAS cntr DOXvsVEH	ENSG00000116741	2.09526	8.59274e-63	RGS2
1. HRAS cntr DOXvsVEH	ENSG00000169429	2.07133	1.26553e-16	CXCL8
1. HRAS cntr DOXvsVEH	ENSG00000123700	2.05299	6.55567e-40	KCNJ2
1. HRAS cntr DOXvsVEH	ENSG00000170485	1.9996	1.05457e-149	NPAS2
1. HRAS cntr DOXvsVEH	ENSG00000137959	1.99229	9.79363e-39	IFI44L
1. HRAS cntr DOXvsVEH	ENSG00000163814	1.97465	6.05339e-163	CDCP1
1. HRAS cntr DOXvsVEH	ENSG00000134242	1.96177	3.68383e-41	PTPN22
1. HRAS cntr DOXvsVEH	ENSG00000224596	1.95174	1.71429e-31	ZMIZ1-AS1
1. HRAS cntr DOXvsVEH	ENSG00000099260	1.9252	6.65093e-08	PALMD
1. HRAS cntr DOXvsVEH	ENSG00000259207	1.87821	3.01312e-12	ITGB3
1. HRAS cntr DOXvsVEH	ENSG00000127325	1.84234	7.67401e-14	BEST3
1. HRAS cntr DOXvsVEH	ENSG00000128512	1.83453	1.85896e-138	DOCK4
1. HRAS cntr DOXvsVEH	ENSG00000177283	1.81085	8.55478e-68	FZD8
1. HRAS cntr DOXvsVEH	ENSG00000240764	1.80745	1.98767e-15	PCDHGC5
1. HRAS cntr DOXvsVEH	ENSG00000057704	1.76251	5.19897e-29	TMCC3
1. HRAS cntr DOXvsVEH	ENSG00000165029	1.75389	2.24623e-19	ABCA1
1. HRAS cntr DOXvsVEH	ENSG00000168306	1.74848	1.48094e-24	ACOX2
1. HRAS cntr DOXvsVEH	ENSG00000151136	1.73267	3.9153e-12	BTBD11
1. HRAS cntr DOXvsVEH	ENSG00000171587	1.72874	0.000174684	DSCAM
1. HRAS cntr DOXvsVEH	ENSG00000124126	1.71394	2.81135e-81	PREX1
1. HRAS cntr DOXvsVEH	ENSG00000160712	1.71051	8.73042e-10	IL6R
1. HRAS cntr DOXvsVEH	ENSG00000091844	1.70152	2.6861e-23	RGS17
1. HRAS cntr DOXvsVEH	ENSG00000175874	1.60731	0.0017764	CREG2
1. HRAS cntr DOXvsVEH	ENSG00000112297	1.60334	8.03481e-08	CRYBG1
1. HRAS cntr DOXvsVEH	ENSG00000184226	1.59864	0.00132384	PCDH9
1. HRAS cntr DOXvsVEH	ENSG00000173334	1.57675	2.38038e-34	TRIB1
1. HRAS cntr DOXvsVEH	ENSG00000111863	1.57404	6.61839e-80	ADTRP
1. HRAS cntr DOXvsVEH	ENSG00000196782	1.56683	1.3112e-08	MAML3
1. HRAS cntr DOXvsVEH	ENSG00000139318	1.5638	4.55517e-19	DUSP6
1. HRAS cntr DOXvsVEH	ENSG00000120875	1.53737	6.51275e-64	DUSP4
1. HRAS cntr DOXvsVEH	ENSG00000138166	1.49492	5.47074e-18	DUSP5
1. HRAS cntr DOXvsVEH	ENSG00000150995	1.46604	2.49534e-18	ITPR1
1. HRAS cntr DOXvsVEH	ENSG00000188487	1.45563	0.000971731	INSC
1. HRAS cntr DOXvsVEH	ENSG00000162631	1.43561	1.79857e-21	NTNG1
1. HRAS cntr DOXvsVEH	ENSG00000132429	1.41975	2.21525e-06	POPDC3
1. HRAS cntr DOXvsVEH	ENSG00000164647	1.41241	3.34418e-69	STEAP1
1. HRAS cntr DOXvsVEH	ENSG00000186469	1.37627	2.90918e-08	GNG2
1. HRAS cntr DOXvsVEH	ENSG00000173530	1.37275	2.60105e-65	TNFRSF10D
1. HRAS cntr DOXvsVEH	ENSG00000059758	1.36911	5.95959e-86	CDK17
1. HRAS cntr DOXvsVEH	ENSG00000175471	1.35436	1.49858e-34	MCTP1
1. HRAS cntr DOXvsVEH	ENSG00000172216	1.35377	1.48043e-16	CEBPB
1. HRAS cntr DOXvsVEH	ENSG00000114757	1.33952	0.000574616	PEX5L
1. HRAS cntr DOXvsVEH	ENSG00000162545	1.33941	2.79644e-49	CAMK2N1
1. HRAS cntr DOXvsVEH	ENSG00000113389	1.32591	9.80108e-08	NPR3
1. HRAS cntr DOXvsVEH	ENSG00000186642	1.31891	3.0135e-44	PDE2A
1. HRAS cntr DOXvsVEH	ENSG00000164949	1.3173	4.83884e-28	GEM
1. HRAS cntr DOXvsVEH	ENSG00000164171	1.30315	7.25331e-76	ITGA2
1. HRAS cntr DOXvsVEH	ENSG00000232759	1.29338	8.03295e-18	LOC100506178
1. HRAS cntr DOXvsVEH	ENSG00000101384	1.29101	7.13605e-29	JAG1
1. HRAS cntr DOXvsVEH	ENSG00000187688	1.28378	2.12585e-05	TRPV2
1. HRAS cntr DOXvsVEH	ENSG00000187678	1.2794	3.7728e-11	SPRY4
1. HRAS cntr DOXvsVEH	ENSG00000119514	1.27906	4.3136e-07	GALNT12
1. HRAS cntr DOXvsVEH	ENSG00000019549	1.27846	5.99514e-15	SNAI2
1. HRAS cntr DOXvsVEH	ENSG00000069431	1.27775	1.00705e-06	ABCC9
1. HRAS cntr DOXvsVEH	ENSG00000162618	1.27728	3.28628e-90	ADGRL4
1. HRAS cntr DOXvsVEH	ENSG00000104419	1.2767	2.67883e-19	NDRG1
1. HRAS cntr DOXvsVEH	ENSG00000158715	1.2727	9.78002e-14	SLC45A3
1. HRAS cntr DOXvsVEH	ENSG00000058085	1.26728	1.88187e-17	LAMC2
1. HRAS cntr DOXvsVEH	ENSG00000224982	1.26275	1.09385e-14	TMEM233
1. HRAS cntr DOXvsVEH	ENSG00000109511	1.26266	9.82145e-07	ANXA10
1. HRAS cntr DOXvsVEH	ENSG00000131459	1.25037	8.68468e-93	GFPT2
1. HRAS cntr DOXvsVEH	ENSG00000234465	1.24962	5.96108e-22	PINLYP
1. HRAS cntr DOXvsVEH	ENSG00000128342	1.24087	2.34383e-12	LIF
1. HRAS cntr DOXvsVEH	ENSG00000140961	1.23144	3.28906e-19	OSGIN1
1. HRAS cntr DOXvsVEH	ENSG00000120549	1.22015	4.69247e-11	KIAA1217
1. HRAS cntr DOXvsVEH	ENSG00000174004	1.21854	7.01086e-08	NRROS
1. HRAS cntr DOXvsVEH	ENSG00000179869	1.19835	2.82193e-10	ABCA13
1. HRAS cntr DOXvsVEH	ENSG00000138678	1.19411	6.15264e-52	GPAT3
1. HRAS cntr DOXvsVEH	ENSG00000049323	1.18728	9.11606e-81	LTBP1
1. HRAS cntr DOXvsVEH	ENSG00000124406	1.18691	0.000115856	ATP8A1
1. HRAS cntr DOXvsVEH	ENSG00000164483	1.1732	3.36838e-08	SAMD3
1. HRAS cntr DOXvsVEH	ENSG00000108932	1.16621	8.77943e-06	SLC16A6
1. HRAS cntr DOXvsVEH	ENSG00000132688	1.16291	1.01147e-12	NES
1. HRAS cntr DOXvsVEH	ENSG00000134668	1.16067	2.54401e-16	SPOCD1
1. HRAS cntr DOXvsVEH	ENSG00000008118	1.15516	0.000150682	CAMK1G
1. HRAS cntr DOXvsVEH	ENSG00000174130	1.15339	3.51585e-05	TLR6
1. HRAS cntr DOXvsVEH	ENSG00000136158	1.14847	9.87982e-20	SPRY2
1. HRAS cntr DOXvsVEH	ENSG00000110400	1.14485	2.82738e-22	NECTIN1
1. HRAS cntr DOXvsVEH	ENSG00000113494	1.14382	0.00480484	PRLR
1. HRAS cntr DOXvsVEH	ENSG00000163131	1.1398	2.12893e-05	CTSS
1. HRAS cntr DOXvsVEH	ENSG00000065618	1.13163	1.53651e-12	COL17A1
1. HRAS cntr DOXvsVEH	ENSG00000011422	1.13141	1.3616e-73	PLAUR
1. HRAS cntr DOXvsVEH	ENSG00000136244	1.12837	5.95469e-11	IL6
1. HRAS cntr DOXvsVEH	ENSG00000091409	1.12469	2.47525e-78	ITGA6
1. HRAS cntr DOXvsVEH	ENSG00000123094	1.12402	4.50594e-40	RASSF8
1. HRAS cntr DOXvsVEH	ENSG00000175352	1.11506	9.53301e-79	NRIP3
1. HRAS cntr DOXvsVEH	ENSG00000008513	1.11501	2.87627e-44	ST3GAL1
1. HRAS cntr DOXvsVEH	ENSG00000157227	1.11067	3.74543e-85	MMP14
1. HRAS cntr DOXvsVEH	ENSG00000105889	1.10804	8.79372e-41	STEAP1B
1. HRAS cntr DOXvsVEH	ENSG00000170989	1.10111	0.00202103	S1PR1
1. HRAS cntr DOXvsVEH	ENSG00000123977	1.09946	9.44015e-14	DAW1
1. HRAS cntr DOXvsVEH	ENSG00000163661	1.09225	1.27744e-46	PTX3
1. HRAS cntr DOXvsVEH	ENSG00000123685	1.09101	9.09517e-15	BATF3
1. HRAS cntr DOXvsVEH	ENSG00000128606	1.07836	1.21753e-42	LRRC17
1. HRAS cntr DOXvsVEH	ENSG00000180884	1.06884	1.23362e-06	ZNF792
1. HRAS cntr DOXvsVEH	ENSG00000154217	1.06766	0.000495307	PITPNC1
1. HRAS cntr DOXvsVEH	ENSG00000197565	1.0639	2.47271e-14	COL4A6
1. HRAS cntr DOXvsVEH	ENSG00000079263	1.06217	2.86611e-10	SP140
1. HRAS cntr DOXvsVEH	ENSG00000172986	1.06034	0.00624733	GXYLT2
1. HRAS cntr DOXvsVEH	ENSG00000241749	1.05993	2.37682e-14	RPSAP52
1. HRAS cntr DOXvsVEH	ENSG00000173221	1.05847	2.6669e-25	GLRX
1. HRAS cntr DOXvsVEH	ENSG00000197261	1.05676	4.87601e-25	C6orf141
1. HRAS cntr DOXvsVEH	ENSG00000174236	1.05286	0.00323246	REP15
1. HRAS cntr DOXvsVEH	ENSG00000143702	1.04882	2.76695e-50	CEP170
1. HRAS cntr DOXvsVEH	ENSG00000162711	1.04685	2.80441e-29	NLRP3
1. HRAS cntr DOXvsVEH	ENSG00000165959	1.04587	6.53078e-07	CLMN
1. HRAS cntr DOXvsVEH	ENSG00000071054	1.04535	3.05511e-70	MAP4K4
1. HRAS cntr DOXvsVEH	ENSG00000185955	1.04471	0.00428645	C7orf61
1. HRAS cntr DOXvsVEH	ENSG00000168404	1.03167	2.42379e-32	MLKL
1. HRAS cntr DOXvsVEH	ENSG00000067798	1.02885	2.32393e-47	NAV3
1. HRAS cntr DOXvsVEH	ENSG00000072041	1.02629	4.02239e-43	SLC6A15
1. HRAS cntr DOXvsVEH	ENSG00000141682	1.02013	4.55308e-37	PMAIP1
1. HRAS cntr DOXvsVEH	ENSG00000131016	1.01524	4.32533e-11	AKAP12
1. HRAS cntr DOXvsVEH	ENSG00000065413	1.00946	1.23087e-18	ANKRD44
1. HRAS cntr DOXvsVEH	ENSG00000157680	1.00872	2.62377e-05	DGKI
1. HRAS cntr DOXvsVEH	ENSG00000164484	1.00251	5.98292e-44	TMEM200A
1. HRAS cntr DOXvsVEH	ENSG00000144136	1.00103	3.40551e-39	SLC20A1
1. HRAS cntr DOXvsVEH	ENSG00000185862	1.00019	1.85399e-06	EVI2B
1. HRAS cntr DOXvsVEH	ENSG00000154102	0.997647	1.75205e-18	C16orf74
1. HRAS cntr DOXvsVEH	ENSG00000198018	0.99438	1.13559e-28	ENTPD7
1. HRAS cntr DOXvsVEH	ENSG00000153976	0.992686	1.09691e-13	HS3ST3A1
1. HRAS cntr DOXvsVEH	ENSG00000120217	0.99059	6.57115e-33	CD274
1. HRAS cntr DOXvsVEH	ENSG00000134107	0.98688	2.7783e-25	BHLHE40
1. HRAS cntr DOXvsVEH	ENSG00000104312	0.984116	1.09841e-33	RIPK2
1. HRAS cntr DOXvsVEH	ENSG00000213085	0.983784	0.000273832	CFAP45
1. HRAS cntr DOXvsVEH	ENSG00000144821	0.982821	0.000720943	MYH15
1. HRAS cntr DOXvsVEH	ENSG00000196878	0.982184	3.00717e-40	LAMB3
1. HRAS cntr DOXvsVEH	ENSG00000183778	0.97849	9.72852e-07	B3GALT5
1. HRAS cntr DOXvsVEH	ENSG00000066056	0.974712	3.36385e-06	TIE1
1. HRAS cntr DOXvsVEH	ENSG00000151617	0.972373	0.000842855	EDNRA
1. HRAS cntr DOXvsVEH	ENSG00000137965	0.971799	1.25605e-09	IFI44
1. HRAS cntr DOXvsVEH	ENSG00000106089	0.970744	4.15262e-31	STX1A
1. HRAS cntr DOXvsVEH	ENSG00000126368	0.970131	1.37998e-10	NR1D1
1. HRAS cntr DOXvsVEH	ENSG00000082126	0.969153	6.08766e-25	MPP4
1. HRAS cntr DOXvsVEH	ENSG00000197555	0.965548	2.73594e-29	SIPA1L1
1. HRAS cntr DOXvsVEH	ENSG00000116106	0.965248	2.255e-12	EPHA4
1. HRAS cntr DOXvsVEH	ENSG00000121797	0.94771	0.000394331	CCRL2
1. HRAS cntr DOXvsVEH	ENSG00000197329	0.947688	1.7161e-06	PELI1
1. HRAS cntr DOXvsVEH	ENSG00000095794	0.94181	2.52709e-13	CREM
1. HRAS cntr DOXvsVEH	ENSG00000171621	0.938841	8.97319e-19	SPSB1
1. HRAS cntr DOXvsVEH	ENSG00000139668	0.938605	6.12484e-29	WDFY2
1. HRAS cntr DOXvsVEH	ENSG00000248323	0.938303	0.00141552	LUCAT1
1. HRAS cntr DOXvsVEH	ENSG00000156395	0.937838	2.75001e-09	SORCS3
1. HRAS cntr DOXvsVEH	ENSG00000102886	0.927812	0.00015788	GDPD3
1. HRAS cntr DOXvsVEH	ENSG00000171444	0.924269	1.80425e-13	MCC
1. HRAS cntr DOXvsVEH	ENSG00000143384	0.922063	1.58381e-40	MCL1
1. HRAS cntr DOXvsVEH	ENSG00000181649	0.916729	6.89302e-22	PHLDA2
1. HRAS cntr DOXvsVEH	ENSG00000171346	0.907164	1.80605e-06	KRT15
1. HRAS cntr DOXvsVEH	ENSG00000139289	0.903581	5.71577e-87	PHLDA1
1. HRAS cntr DOXvsVEH	ENSG00000148834	0.900983	9.18519e-69	GSTO1
1. HRAS cntr DOXvsVEH	ENSG00000105649	0.900836	0.0014611	RAB3A
1. HRAS cntr DOXvsVEH	ENSG00000163513	0.897466	6.45792e-55	TGFBR2
1. HRAS cntr DOXvsVEH	ENSG00000175040	0.897113	2.15608e-06	CHST2
1. HRAS cntr DOXvsVEH	ENSG00000177674	0.895496	8.04917e-21	AGTRAP
1. HRAS cntr DOXvsVEH	ENSG00000197632	0.890533	2.2852e-15	SERPINB2
1. HRAS cntr DOXvsVEH	ENSG00000030419	0.887332	1.55663e-09	IKZF2
1. HRAS cntr DOXvsVEH	ENSG00000249378	0.886874	0.0069303	LINC01060
1. HRAS cntr DOXvsVEH	ENSG00000132510	0.884611	4.70093e-11	KDM6B
1. HRAS cntr DOXvsVEH	ENSG00000170396	0.876317	2.27422e-05	ZNF804A
1. HRAS cntr DOXvsVEH	ENSG00000115758	0.875171	1.86734e-99	ODC1
1. HRAS cntr DOXvsVEH	ENSG00000137331	0.875107	8.29811e-09	IER3
1. HRAS cntr DOXvsVEH	ENSG00000003436	0.872686	8.70296e-45	TFPI
1. HRAS cntr DOXvsVEH	ENSG00000164674	0.870438	2.16055e-06	SYTL3
1. HRAS cntr DOXvsVEH	ENSG00000166963	0.868763	3.41875e-13	MAP1A
1. HRAS cntr DOXvsVEH	ENSG00000163162	0.866807	6.12725e-26	RNF149
1. HRAS cntr DOXvsVEH	ENSG00000159399	0.866762	4.12785e-32	HK2
1. HRAS cntr DOXvsVEH	ENSG00000178852	0.8581	0.00279185	EFCAB13
1. HRAS cntr DOXvsVEH	ENSG00000069020	0.857055	7.42319e-24	MAST4
1. HRAS cntr DOXvsVEH	ENSG00000185338	0.854959	0.00286316	SOCS1
1. HRAS cntr DOXvsVEH	ENSG00000121068	0.851109	3.44411e-09	TBX2
1. HRAS cntr DOXvsVEH	ENSG00000041353	0.84792	9.34408e-12	RAB27B
1. HRAS cntr DOXvsVEH	ENSG00000174136	0.844373	3.99176e-35	RGMB
1. HRAS cntr DOXvsVEH	ENSG00000103647	0.829497	3.60025e-45	CORO2B
1. HRAS cntr DOXvsVEH	ENSG00000136859	0.816797	1.69876e-14	ANGPTL2
1. HRAS cntr DOXvsVEH	ENSG00000171388	0.812746	5.96064e-05	APLN
1. HRAS cntr DOXvsVEH	ENSG00000130164	0.810803	7.97513e-35	LDLR
1. HRAS cntr DOXvsVEH	ENSG00000170425	0.810013	1.09471e-36	ADORA2B
1. HRAS cntr DOXvsVEH	ENSG00000109321	0.807349	0.00772267	AREG
1. HRAS cntr DOXvsVEH	ENSG00000110031	0.803777	4.59375e-49	LPXN
1. HRAS cntr DOXvsVEH	ENSG00000105982	0.801446	0.00188736	RNF32
1. HRAS cntr DOXvsVEH	ENSG00000156103	0.80034	3.46116e-21	MMP16
1. HRAS cntr DOXvsVEH	ENSG00000133805	0.793679	6.55472e-07	AMPD3
1. HRAS cntr DOXvsVEH	ENSG00000134996	0.792818	3.43726e-22	OSTF1
1. HRAS cntr DOXvsVEH	ENSG00000148516	0.789177	8.94809e-24	ZEB1
1. HRAS cntr DOXvsVEH	ENSG00000119771	0.781884	1.33593e-10	KLHL29
1. HRAS cntr DOXvsVEH	ENSG00000172590	0.781089	1.75907e-27	MRPL52
1. HRAS cntr DOXvsVEH	ENSG00000148841	0.779766	2.88772e-10	ITPRIP
1. HRAS cntr DOXvsVEH	ENSG00000163728	0.777997	9.63151e-23	TTC14
1. HRAS cntr DOXvsVEH	ENSG00000145040	0.777525	0.000110445	UCN2
1. HRAS cntr DOXvsVEH	ENSG00000171033	0.774291	2.94982e-23	PKIA
1. HRAS cntr DOXvsVEH	ENSG00000075213	0.764603	2.24848e-25	SEMA3A
1. HRAS cntr DOXvsVEH	ENSG00000204386	0.757125	5.49634e-20	NEU1
1. HRAS cntr DOXvsVEH	ENSG00000115290	0.754937	0.000662786	GRB14
1. HRAS cntr DOXvsVEH	ENSG00000143387	0.754334	1.35438e-23	CTSK
1. HRAS cntr DOXvsVEH	ENSG00000164520	0.75358	0.000761525	RAET1E
1. HRAS cntr DOXvsVEH	ENSG00000137494	0.75272	1.22679e-14	ANKRD42
1. HRAS cntr DOXvsVEH	ENSG00000136826	0.750045	7.95908e-05	KLF4
1. HRAS cntr DOXvsVEH	ENSG00000006459	0.745602	0.0110843	KDM7A
1. HRAS cntr DOXvsVEH	ENSG00000151623	0.74527	4.36665e-13	NR3C2
1. HRAS cntr DOXvsVEH	ENSG00000158887	0.745071	0.00839751	MPZ
1. HRAS cntr DOXvsVEH	ENSG00000115963	0.743916	6.67202e-15	RND3
1. HRAS cntr DOXvsVEH	ENSG00000167703	0.743	0.00437166	SLC43A2
1. HRAS cntr DOXvsVEH	ENSG00000107949	0.741841	2.08678e-31	BCCIP
1. HRAS cntr DOXvsVEH	ENSG00000147010	0.737424	2.5345e-40	SH3KBP1
1. HRAS cntr DOXvsVEH	ENSG00000113319	0.736641	2.46381e-17	RASGRF2
1. HRAS cntr DOXvsVEH	ENSG00000127920	0.735877	6.63375e-32	GNG11
1. HRAS cntr DOXvsVEH	ENSG00000242147	0.733308	0.00628199	LINC02657
1. HRAS cntr DOXvsVEH	ENSG00000164543	0.732565	1.86849e-32	STK17A
1. HRAS cntr DOXvsVEH	ENSG00000130066	0.72857	1.07488e-10	SAT1
1. HRAS cntr DOXvsVEH	ENSG00000147509	0.728434	4.51746e-15	RGS20
1. HRAS cntr DOXvsVEH	ENSG00000115008	0.725655	0.0177418	IL1A
1. HRAS cntr DOXvsVEH	ENSG00000141458	0.72541	2.96265e-24	NPC1
1. HRAS cntr DOXvsVEH	ENSG00000101670	0.724785	4.22448e-05	LIPG
1. HRAS cntr DOXvsVEH	ENSG00000145685	0.723929	2.45503e-21	LHFPL2
1. HRAS cntr DOXvsVEH	ENSG00000112715	0.722674	1.23635e-09	VEGFA
1. HRAS cntr DOXvsVEH	ENSG00000163932	0.721042	2.02798e-16	PRKCD
1. HRAS cntr DOXvsVEH	ENSG00000172318	0.720696	0.0119736	B3GALT1
1. HRAS cntr DOXvsVEH	ENSG00000166250	0.720026	6.96717e-39	CLMP
1. HRAS cntr DOXvsVEH	ENSG00000087494	0.717702	5.18879e-05	PTHLH
1. HRAS cntr DOXvsVEH	ENSG00000183963	0.717502	7.22547e-27	SMTN
1. HRAS cntr DOXvsVEH	ENSG00000243444	0.715474	5.78315e-05	PALM2
1. HRAS cntr DOXvsVEH	ENSG00000166750	0.714925	2.50542e-25	SLFN5
1. HRAS cntr DOXvsVEH	ENSG00000173559	0.714202	3.5409e-18	NABP1
1. HRAS cntr DOXvsVEH	ENSG00000178776	0.712335	0.00330055	C5orf46
1. HRAS cntr DOXvsVEH	ENSG00000121895	0.708727	2.40619e-12	TMEM156
1. HRAS cntr DOXvsVEH	ENSG00000183023	0.70818	3.4381e-20	SLC8A1
1. HRAS cntr DOXvsVEH	ENSG00000107020	0.7074	1.15197e-14	PLGRKT
1. HRAS cntr DOXvsVEH	ENSG00000134324	0.707143	1.35778e-26	LPIN1
1. HRAS cntr DOXvsVEH	ENSG00000143507	0.706968	3.57253e-05	DUSP10
1. HRAS cntr DOXvsVEH	ENSG00000159208	0.704579	0.000896647	CIART
1. HRAS cntr DOXvsVEH	ENSG00000008083	0.703563	9.88646e-13	JARID2
1. HRAS cntr DOXvsVEH	ENSG00000198873	0.695518	7.86416e-12	GRK5
1. HRAS cntr DOXvsVEH	ENSG00000152217	0.694532	0.00165724	SETBP1
1. HRAS cntr DOXvsVEH	ENSG00000081181	0.694197	3.93439e-08	ARG2
1. HRAS cntr DOXvsVEH	ENSG00000196549	0.694052	1.5914e-31	MME
1. HRAS cntr DOXvsVEH	ENSG00000137501	0.690751	4.65187e-09	SYTL2
1. HRAS cntr DOXvsVEH	ENSG00000125430	0.689714	0.0035115	HS3ST3B1
1. HRAS cntr DOXvsVEH	ENSG00000136960	0.688272	0.0168828	ENPP2
1. HRAS cntr DOXvsVEH	ENSG00000154734	0.68192	1.44203e-08	ADAMTS1
1. HRAS cntr DOXvsVEH	ENSG00000163644	0.680694	7.91744e-06	PPM1K
1. HRAS cntr DOXvsVEH	ENSG00000084070	0.677785	8.77867e-15	SMAP2
1. HRAS cntr DOXvsVEH	ENSG00000161243	0.676983	3.73161e-13	FBXO27
1. HRAS cntr DOXvsVEH	ENSG00000110104	0.675549	1.15295e-25	CCDC86
1. HRAS cntr DOXvsVEH	ENSG00000139973	0.673772	0.00844675	SYT16
1. HRAS cntr DOXvsVEH	ENSG00000101955	0.668417	5.75207e-24	SRPX
1. HRAS cntr DOXvsVEH	ENSG00000163738	0.667984	1.8938e-08	MTHFD2L
1. HRAS cntr DOXvsVEH	ENSG00000081087	0.662075	6.07831e-17	OSTM1
1. HRAS cntr DOXvsVEH	ENSG00000127124	0.661785	6.17521e-09	HIVEP3
1. HRAS cntr DOXvsVEH	ENSG00000146242	0.661525	1.49159e-20	TPBG
1. HRAS cntr DOXvsVEH	ENSG00000130766	0.660755	7.54127e-10	SESN2
1. HRAS cntr DOXvsVEH	ENSG00000102174	0.659396	0.00385986	PHEX
1. HRAS cntr DOXvsVEH	ENSG00000113356	0.657139	9.94883e-11	POLR3G
1. HRAS cntr DOXvsVEH	ENSG00000198805	0.654733	6.88899e-35	PNP
1. HRAS cntr DOXvsVEH	ENSG00000196954	0.650179	1.85877e-15	CASP4
1. HRAS cntr DOXvsVEH	ENSG00000100505	0.649132	0.0181857	TRIM9
1. HRAS cntr DOXvsVEH	ENSG00000182667	0.648912	3.76984e-10	NTM
1. HRAS cntr DOXvsVEH	ENSG00000125148	0.646232	1.70191e-22	MT2A
1. HRAS cntr DOXvsVEH	ENSG00000100612	0.645543	1.19285e-11	DHRS7
1. HRAS cntr DOXvsVEH	ENSG00000176170	0.64342	4.52427e-06	SPHK1
1. HRAS cntr DOXvsVEH	ENSG00000163689	0.642564	1.94601e-06	C3orf67
1. HRAS cntr DOXvsVEH	ENSG00000133083	0.640795	0.000280327	DCLK1
1. HRAS cntr DOXvsVEH	ENSG00000112137	0.640571	0.00414519	PHACTR1
1. HRAS cntr DOXvsVEH	ENSG00000089327	0.640048	1.05938e-27	FXYD5
1. HRAS cntr DOXvsVEH	ENSG00000134775	0.640034	2.13925e-15	FHOD3
1. HRAS cntr DOXvsVEH	ENSG00000006468	0.637783	2.19916e-16	ETV1
1. HRAS cntr DOXvsVEH	ENSG00000123545	0.637338	3.77876e-11	NDUFAF4
1. HRAS cntr DOXvsVEH	ENSG00000143786	0.637308	1.01245e-08	CNIH3
1. HRAS cntr DOXvsVEH	ENSG00000111252	0.63397	1.4212e-19	SH2B3
1. HRAS cntr DOXvsVEH	ENSG00000168228	0.630061	5.42513e-09	ZCCHC4
1. HRAS cntr DOXvsVEH	ENSG00000131370	0.627011	5.8429e-14	SH3BP5
1. HRAS cntr DOXvsVEH	ENSG00000135047	0.626853	1.77778e-26	CTSL
1. HRAS cntr DOXvsVEH	ENSG00000137225	0.624126	0.022668	CAPN11
1. HRAS cntr DOXvsVEH	ENSG00000158125	0.622327	1.00861e-05	XDH
1. HRAS cntr DOXvsVEH	ENSG00000197046	0.621167	0.00741315	SIGLEC15
1. HRAS cntr DOXvsVEH	ENSG00000157216	0.619778	1.22672e-08	SSBP3
1. HRAS cntr DOXvsVEH	ENSG00000198721	0.61731	9.38205e-28	ECI2
1. HRAS cntr DOXvsVEH	ENSG00000153132	0.615388	5.18153e-15	CLGN
1. HRAS cntr DOXvsVEH	ENSG00000162892	0.614662	0.0257272	IL24
1. HRAS cntr DOXvsVEH	ENSG00000113742	0.612993	2.55456e-19	CPEB4
1. HRAS cntr DOXvsVEH	ENSG00000100292	0.612917	9.47005e-08	HMOX1
1. HRAS cntr DOXvsVEH	ENSG00000157827	0.611171	8.51734e-17	FMNL2
1. HRAS cntr DOXvsVEH	ENSG00000171860	0.611135	0.0186764	C3AR1
1. HRAS cntr DOXvsVEH	ENSG00000198843	0.610179	5.03353e-20	SELENOT
1. HRAS cntr DOXvsVEH	ENSG00000140873	0.608849	0.0254131	ADAMTS18
1. HRAS cntr DOXvsVEH	ENSG00000120306	0.608824	6.03504e-18	CYSTM1
1. HRAS cntr DOXvsVEH	ENSG00000122417	0.608452	2.0363e-05	ODF2L
1. HRAS cntr DOXvsVEH	ENSG00000110172	0.607216	4.34712e-15	CHORDC1
1. HRAS cntr DOXvsVEH	ENSG00000165071	0.606001	0.00803351	TMEM71
1. HRAS cntr DOXvsVEH	ENSG00000213190	0.605763	5.44342e-13	MLLT11
1. HRAS cntr DOXvsVEH	ENSG00000135074	0.605586	1.23224e-22	ADAM19
1. HRAS cntr DOXvsVEH	ENSG00000110852	0.605299	8.71072e-05	CLEC2B
1. HRAS cntr DOXvsVEH	ENSG00000239306	0.604949	5.11306e-16	RBM14
1. HRAS cntr DOXvsVEH	ENSG00000211445	0.601676	0.0137744	GPX3
1. HRAS cntr DOXvsVEH	ENSG00000138660	0.601376	5.82205e-07	AP1AR
1. HRAS cntr DOXvsVEH	ENSG00000128578	0.60108	5.15334e-21	STRIP2
1. HRAS cntr DOXvsVEH	ENSG00000151287	0.600124	3.66751e-09	TEX30
1. HRAS cntr DOXvsVEH	ENSG00000177374	0.59973	0.00138708	HIC1
1. HRAS cntr DOXvsVEH	ENSG00000025772	0.598911	2.30095e-34	TOMM34
1. HRAS cntr DOXvsVEH	ENSG00000137309	0.598783	5.23356e-25	HMGA1
1. HRAS cntr DOXvsVEH	ENSG00000123908	0.594337	2.02426e-09	AGO2
1. HRAS cntr DOXvsVEH	ENSG00000188643	0.594253	2.58319e-32	S100A16
1. HRAS cntr DOXvsVEH	ENSG00000065615	0.593009	6.28089e-07	CYB5R4
1. HRAS cntr DOXvsVEH	ENSG00000136630	0.592949	0.00168992	HLX
1. HRAS cntr DOXvsVEH	ENSG00000092871	0.591204	4.14832e-10	RFFL
1. HRAS cntr DOXvsVEH	ENSG00000204580	-0.585159	2.30894e-19	DDR1
1. HRAS cntr DOXvsVEH	ENSG00000169570	-0.585858	0.00144958	DTWD2
1. HRAS cntr DOXvsVEH	ENSG00000103044	-0.586726	0.000131151	HAS3
1. HRAS cntr DOXvsVEH	ENSG00000160445	-0.588149	3.28077e-10	ZER1
1. HRAS cntr DOXvsVEH	ENSG00000152076	-0.588188	0.00048343	CCDC74B
1. HRAS cntr DOXvsVEH	ENSG00000142046	-0.588732	0.0125324	TMEM91
1. HRAS cntr DOXvsVEH	ENSG00000101417	-0.589081	0.0115231	PXMP4
1. HRAS cntr DOXvsVEH	ENSG00000151693	-0.589184	3.23081e-24	ASAP2
1. HRAS cntr DOXvsVEH	ENSG00000143434	-0.589228	0.0232076	SEMA6C
1. HRAS cntr DOXvsVEH	ENSG00000175215	-0.589765	6.73131e-28	CTDSP2
1. HRAS cntr DOXvsVEH	ENSG00000129946	-0.589785	0.0290586	SHC2
1. HRAS cntr DOXvsVEH	ENSG00000111077	-0.589868	6.62701e-05	TNS2
1. HRAS cntr DOXvsVEH	ENSG00000113448	-0.5905	0.000188861	PDE4D
1. HRAS cntr DOXvsVEH	ENSG00000162777	-0.591409	0.0291047	DENND2D
1. HRAS cntr DOXvsVEH	ENSG00000006453	-0.591609	6.1993e-11	BAIAP2L1
1. HRAS cntr DOXvsVEH	ENSG00000154914	-0.591874	0.0173576	USP43
1. HRAS cntr DOXvsVEH	ENSG00000100271	-0.592021	0.0124503	TTLL1
1. HRAS cntr DOXvsVEH	ENSG00000214021	-0.592036	0.000492839	TTLL3
1. HRAS cntr DOXvsVEH	ENSG00000169891	-0.592495	8.14489e-05	REPS2
1. HRAS cntr DOXvsVEH	ENSG00000174804	-0.592588	8.49557e-11	FZD4
1. HRAS cntr DOXvsVEH	ENSG00000125648	-0.592841	7.1817e-11	SLC25A23
1. HRAS cntr DOXvsVEH	ENSG00000160298	-0.593203	5.57232e-11	C21orf58
1. HRAS cntr DOXvsVEH	ENSG00000003249	-0.593268	8.7937e-10	DBNDD1
1. HRAS cntr DOXvsVEH	ENSG00000185088	-0.593575	2.30242e-17	RPS27L
1. HRAS cntr DOXvsVEH	ENSG00000160703	-0.59361	6.70656e-09	NLRX1
1. HRAS cntr DOXvsVEH	ENSG00000203668	-0.593759	4.43881e-15	CHML
1. HRAS cntr DOXvsVEH	ENSG00000072195	-0.59484	2.13123e-08	SPEG
1. HRAS cntr DOXvsVEH	ENSG00000166033	-0.595137	5.85627e-24	HTRA1
1. HRAS cntr DOXvsVEH	ENSG00000213366	-0.595862	0.00335471	GSTM2
1. HRAS cntr DOXvsVEH	ENSG00000167306	-0.59691	0.000105509	MYO5B
1. HRAS cntr DOXvsVEH	ENSG00000166341	-0.597085	0.0139816	DCHS1
1. HRAS cntr DOXvsVEH	ENSG00000044524	-0.599423	0.0282309	EPHA3
1. HRAS cntr DOXvsVEH	ENSG00000112078	-0.59962	1.79275e-11	KCTD20
1. HRAS cntr DOXvsVEH	ENSG00000150347	-0.599866	1.10675e-07	ARID5B
1. HRAS cntr DOXvsVEH	ENSG00000205476	-0.59991	4.10538e-14	CCDC85C
1. HRAS cntr DOXvsVEH	ENSG00000142408	-0.599944	4.28396e-15	CACNG8
1. HRAS cntr DOXvsVEH	ENSG00000169604	-0.600393	2.65581e-28	ANTXR1
1. HRAS cntr DOXvsVEH	ENSG00000196267	-0.600562	0.0175458	ZNF836
1. HRAS cntr DOXvsVEH	ENSG00000108448	-0.600793	0.000758657	TRIM16L
1. HRAS cntr DOXvsVEH	ENSG00000090006	-0.601135	3.19199e-10	LTBP4
1. HRAS cntr DOXvsVEH	ENSG00000153233	-0.601564	3.77074e-06	PTPRR
1. HRAS cntr DOXvsVEH	ENSG00000136490	-0.601836	0.00188253	LIMD2
1. HRAS cntr DOXvsVEH	ENSG00000221955	-0.601986	0.000538366	SLC12A8
1. HRAS cntr DOXvsVEH	ENSG00000040275	-0.602742	2.85451e-16	SPDL1
1. HRAS cntr DOXvsVEH	ENSG00000145687	-0.603301	8.41379e-06	SSBP2
1. HRAS cntr DOXvsVEH	ENSG00000124920	-0.603652	4.41377e-11	MYRF
1. HRAS cntr DOXvsVEH	ENSG00000258920	-0.605084	0.0172336	FOXN3-AS1
1. HRAS cntr DOXvsVEH	ENSG00000138119	-0.605494	3.56254e-49	MYOF
1. HRAS cntr DOXvsVEH	ENSG00000199133	-0.60601	0.0268811	MIRLET7D
1. HRAS cntr DOXvsVEH	ENSG00000107438	-0.606829	1.53202e-23	PDLIM1
1. HRAS cntr DOXvsVEH	ENSG00000167695	-0.607111	4.30605e-10	FAM57A
1. HRAS cntr DOXvsVEH	ENSG00000115232	-0.607595	2.4029e-07	ITGA4
1. HRAS cntr DOXvsVEH	ENSG00000182272	-0.607792	5.44217e-07	B4GALNT4
1. HRAS cntr DOXvsVEH	ENSG00000227199	-0.607869	0.0198033	ST7-AS1
1. HRAS cntr DOXvsVEH	ENSG00000115107	-0.608527	1.69612e-23	STEAP3
1. HRAS cntr DOXvsVEH	ENSG00000105856	-0.610104	1.23551e-07	HBP1
1. HRAS cntr DOXvsVEH	ENSG00000168016	-0.610282	0.0270369	TRANK1
1. HRAS cntr DOXvsVEH	ENSG00000174938	-0.610629	7.00886e-15	SEZ6L2
1. HRAS cntr DOXvsVEH	ENSG00000251432	-0.610979	0.024211	LINC02615
1. HRAS cntr DOXvsVEH	ENSG00000146426	-0.611442	0.00031346	TIAM2
1. HRAS cntr DOXvsVEH	ENSG00000173546	-0.611983	1.01501e-10	CSPG4
1. HRAS cntr DOXvsVEH	ENSG00000238105	-0.612439	0.00439427	GOLGA2P5
1. HRAS cntr DOXvsVEH	ENSG00000186567	-0.612603	0.000893416	CEACAM19
1. HRAS cntr DOXvsVEH	ENSG00000073605	-0.612747	0.0105734	GSDMB
1. HRAS cntr DOXvsVEH	ENSG00000143847	-0.612989	0.017514	PPFIA4
1. HRAS cntr DOXvsVEH	ENSG00000144824	-0.613354	1.76842e-15	PHLDB2
1. HRAS cntr DOXvsVEH	ENSG00000204642	-0.615465	0.0140662	HLA-F
1. HRAS cntr DOXvsVEH	ENSG00000105048	-0.615663	1.08681e-12	TNNT1
1. HRAS cntr DOXvsVEH	ENSG00000144681	-0.616028	2.83352e-16	STAC
1. HRAS cntr DOXvsVEH	ENSG00000188511	-0.616218	0.0220242	C22orf34
1. HRAS cntr DOXvsVEH	ENSG00000099617	-0.61637	0.0263843	EFNA2
1. HRAS cntr DOXvsVEH	ENSG00000155974	-0.616764	0.00582889	GRIP1
1. HRAS cntr DOXvsVEH	ENSG00000164574	-0.61735	6.35183e-43	GALNT10
1. HRAS cntr DOXvsVEH	ENSG00000177133	-0.6179	0.00606805	PRDM16-DT
1. HRAS cntr DOXvsVEH	ENSG00000250303	-0.618453	0.00442238	LOC283140
1. HRAS cntr DOXvsVEH	ENSG00000221890	-0.618525	1.48314e-06	NPTXR
1. HRAS cntr DOXvsVEH	ENSG00000130829	-0.618528	0.0086923	DUSP9
1. HRAS cntr DOXvsVEH	ENSG00000227811	-0.618579	0.0179467	INKA2-AS1
1. HRAS cntr DOXvsVEH	ENSG00000117597	-0.619147	2.47489e-09	UTP25
1. HRAS cntr DOXvsVEH	ENSG00000157168	-0.619321	4.5046e-09	NRG1
1. HRAS cntr DOXvsVEH	ENSG00000138594	-0.620194	2.61474e-26	TMOD3
1. HRAS cntr DOXvsVEH	ENSG00000142459	-0.620409	3.74472e-08	EVI5L
1. HRAS cntr DOXvsVEH	ENSG00000267288	-0.620981	0.00599874	LOC105371795
1. HRAS cntr DOXvsVEH	ENSG00000092820	-0.622323	3.02612e-41	EZR
1. HRAS cntr DOXvsVEH	ENSG00000006062	-0.622773	1.07689e-08	MAP3K14
1. HRAS cntr DOXvsVEH	ENSG00000134243	-0.6231	5.06129e-31	SORT1
1. HRAS cntr DOXvsVEH	ENSG00000175183	-0.623555	4.27839e-11	CSRP2
1. HRAS cntr DOXvsVEH	ENSG00000164535	-0.625056	6.14841e-12	DAGLB
1. HRAS cntr DOXvsVEH	ENSG00000103642	-0.626934	1.63142e-09	LACTB
1. HRAS cntr DOXvsVEH	ENSG00000127220	-0.62746	0.000182288	ABHD8
1. HRAS cntr DOXvsVEH	ENSG00000132846	-0.627991	4.71175e-09	ZBED3
1. HRAS cntr DOXvsVEH	ENSG00000138028	-0.628471	0.0104627	CGREF1
1. HRAS cntr DOXvsVEH	ENSG00000006756	-0.630329	9.04957e-11	ARSD
1. HRAS cntr DOXvsVEH	ENSG00000169926	-0.630979	0.00408513	KLF13
1. HRAS cntr DOXvsVEH	ENSG00000161714	-0.631231	1.87257e-16	PLCD3
1. HRAS cntr DOXvsVEH	ENSG00000163235	-0.631539	2.53212e-06	TGFA
1. HRAS cntr DOXvsVEH	ENSG00000198598	-0.632314	0.00968948	MMP17
1. HRAS cntr DOXvsVEH	ENSG00000162946	-0.632451	0.000443428	DISC1
1. HRAS cntr DOXvsVEH	ENSG00000168528	-0.63299	1.48778e-14	SERINC2
1. HRAS cntr DOXvsVEH	ENSG00000123096	-0.633368	0.00322772	SSPN
1. HRAS cntr DOXvsVEH	ENSG00000181104	-0.635325	1.71696e-26	F2R
1. HRAS cntr DOXvsVEH	ENSG00000175573	-0.63628	2.33752e-24	C11orf68
1. HRAS cntr DOXvsVEH	ENSG00000186806	-0.640322	0.0022782	VSIG10L
1. HRAS cntr DOXvsVEH	ENSG00000143819	-0.640663	1.34634e-17	EPHX1
1. HRAS cntr DOXvsVEH	ENSG00000129667	-0.640966	6.14517e-06	RHBDF2
1. HRAS cntr DOXvsVEH	ENSG00000186187	-0.641356	4.27453e-15	ZNRF1
1. HRAS cntr DOXvsVEH	ENSG00000173402	-0.641905	9.78327e-34	DAG1
1. HRAS cntr DOXvsVEH	ENSG00000235501	-0.642573	0.0036379	LOC729970
1. HRAS cntr DOXvsVEH	ENSG00000105737	-0.643038	0.00136817	GRIK5
1. HRAS cntr DOXvsVEH	ENSG00000141524	-0.644205	0.022839	TMC6
1. HRAS cntr DOXvsVEH	ENSG00000130193	-0.644336	5.69962e-09	THEM6
1. HRAS cntr DOXvsVEH	ENSG00000146281	-0.644583	1.80068e-18	PM20D2
1. HRAS cntr DOXvsVEH	ENSG00000135525	-0.644824	0.019418	MAP7
1. HRAS cntr DOXvsVEH	ENSG00000121753	-0.645634	8.39219e-12	ADGRB2
1. HRAS cntr DOXvsVEH	ENSG00000035664	-0.646579	0.00783962	DAPK2
1. HRAS cntr DOXvsVEH	ENSG00000245571	-0.646736	5.34263e-06	FAM111A-DT
1. HRAS cntr DOXvsVEH	ENSG00000152409	-0.646833	0.00178436	JMY
1. HRAS cntr DOXvsVEH	ENSG00000168502	-0.646882	1.75964e-16	MTCL1
1. HRAS cntr DOXvsVEH	ENSG00000072422	-0.647007	2.91586e-09	RHOBTB1
1. HRAS cntr DOXvsVEH	ENSG00000167645	-0.647028	4.21015e-14	YIF1B
1. HRAS cntr DOXvsVEH	ENSG00000197496	-0.647234	0.0123793	SLC2A10
1. HRAS cntr DOXvsVEH	ENSG00000153993	-0.648808	6.82533e-08	SEMA3D
1. HRAS cntr DOXvsVEH	ENSG00000132274	-0.649598	3.76336e-15	TRIM22
1. HRAS cntr DOXvsVEH	ENSG00000075426	-0.649632	7.91081e-14	FOSL2
1. HRAS cntr DOXvsVEH	ENSG00000196814	-0.650396	8.6485e-07	MVB12B
1. HRAS cntr DOXvsVEH	ENSG00000182575	-0.651316	0.015645	NXPH3
1. HRAS cntr DOXvsVEH	ENSG00000177570	-0.651868	3.31762e-05	SAMD12
1. HRAS cntr DOXvsVEH	ENSG00000087301	-0.652013	4.80749e-05	TXNDC16
1. HRAS cntr DOXvsVEH	ENSG00000026950	-0.652755	0.00043183	BTN3A1
1. HRAS cntr DOXvsVEH	ENSG00000129194	-0.652976	0.0179972	SOX15
1. HRAS cntr DOXvsVEH	ENSG00000123342	-0.653063	0.00820481	MMP19
1. HRAS cntr DOXvsVEH	ENSG00000129657	-0.653867	2.31994e-21	SEC14L1
1. HRAS cntr DOXvsVEH	ENSG00000181019	-0.654365	1.71536e-21	NQO1
1. HRAS cntr DOXvsVEH	ENSG00000172380	-0.654385	6.66163e-27	GNG12
1. HRAS cntr DOXvsVEH	ENSG00000146674	-0.656623	1.96415e-20	IGFBP3
1. HRAS cntr DOXvsVEH	ENSG00000170558	-0.657439	2.15307e-40	CDH2
1. HRAS cntr DOXvsVEH	ENSG00000155850	-0.65754	3.43847e-17	SLC26A2
1. HRAS cntr DOXvsVEH	ENSG00000075826	-0.657714	6.70656e-09	SEC31B
1. HRAS cntr DOXvsVEH	ENSG00000168487	-0.65781	1.35823e-14	BMP1
1. HRAS cntr DOXvsVEH	ENSG00000196839	-0.657811	0.00468978	ADA
1. HRAS cntr DOXvsVEH	ENSG00000234456	-0.658296	7.48402e-20	MAGI2-AS3
1. HRAS cntr DOXvsVEH	ENSG00000178467	-0.658617	8.75867e-12	P4HTM
1. HRAS cntr DOXvsVEH	ENSG00000162772	-0.659658	0.000772017	ATF3
1. HRAS cntr DOXvsVEH	ENSG00000112079	-0.659746	2.49993e-21	STK38
1. HRAS cntr DOXvsVEH	ENSG00000134762	-0.659919	1.39345e-05	DSC3
1. HRAS cntr DOXvsVEH	ENSG00000129474	-0.659995	1.3271e-28	AJUBA
1. HRAS cntr DOXvsVEH	ENSG00000109079	-0.660832	9.48014e-21	TNFAIP1
1. HRAS cntr DOXvsVEH	ENSG00000145246	-0.661178	3.84692e-18	ATP10D
1. HRAS cntr DOXvsVEH	ENSG00000112183	-0.661867	3.7394e-05	RBM24
1. HRAS cntr DOXvsVEH	ENSG00000110881	-0.662297	6.88198e-05	ASIC1
1. HRAS cntr DOXvsVEH	ENSG00000173227	-0.662965	0.0219125	SYT12
1. HRAS cntr DOXvsVEH	ENSG00000156265	-0.663019	1.83059e-05	MAP3K7CL
1. HRAS cntr DOXvsVEH	ENSG00000160447	-0.663152	1.59037e-08	PKN3
1. HRAS cntr DOXvsVEH	ENSG00000167107	-0.663741	5.29881e-06	ACSF2
1. HRAS cntr DOXvsVEH	ENSG00000143367	-0.664279	2.69402e-12	TUFT1
1. HRAS cntr DOXvsVEH	ENSG00000109790	-0.664678	4.2934e-21	KLHL5
1. HRAS cntr DOXvsVEH	ENSG00000182179	-0.666904	2.47489e-09	UBA7
1. HRAS cntr DOXvsVEH	ENSG00000155016	-0.667419	1.33771e-14	CYP2U1
1. HRAS cntr DOXvsVEH	ENSG00000141376	-0.667487	8.19928e-05	BCAS3
1. HRAS cntr DOXvsVEH	ENSG00000152056	-0.667647	9.58599e-07	AP1S3
1. HRAS cntr DOXvsVEH	ENSG00000074590	-0.668005	3.20694e-11	NUAK1
1. HRAS cntr DOXvsVEH	ENSG00000170577	-0.668169	0.00859841	SIX2
1. HRAS cntr DOXvsVEH	ENSG00000196975	-0.668358	4.105e-17	ANXA4
1. HRAS cntr DOXvsVEH	ENSG00000122420	-0.670481	0.000639282	PTGFR
1. HRAS cntr DOXvsVEH	ENSG00000196507	-0.67139	2.67e-14	TCEAL3
1. HRAS cntr DOXvsVEH	ENSG00000168010	-0.671709	5.04785e-14	ATG16L2
1. HRAS cntr DOXvsVEH	ENSG00000135269	-0.67256	2.71646e-31	TES
1. HRAS cntr DOXvsVEH	ENSG00000152377	-0.672819	4.58426e-42	SPOCK1
1. HRAS cntr DOXvsVEH	ENSG00000237765	-0.673278	9.37431e-12	FAM200B
1. HRAS cntr DOXvsVEH	ENSG00000126351	-0.674237	3.5884e-10	THRA
1. HRAS cntr DOXvsVEH	ENSG00000103227	-0.675139	1.99975e-05	LMF1
1. HRAS cntr DOXvsVEH	ENSG00000234745	-0.677654	1.713e-20	HLA-B
1. HRAS cntr DOXvsVEH	ENSG00000011028	-0.677792	1.39186e-21	MRC2
1. HRAS cntr DOXvsVEH	ENSG00000158828	-0.678774	1.076e-24	PINK1
1. HRAS cntr DOXvsVEH	ENSG00000008516	-0.679221	0.000468695	MMP25
1. HRAS cntr DOXvsVEH	ENSG00000135424	-0.680297	9.89527e-27	ITGA7
1. HRAS cntr DOXvsVEH	ENSG00000168056	-0.680344	3.96921e-16	LTBP3
1. HRAS cntr DOXvsVEH	ENSG00000148120	-0.680778	4.69752e-12	AOPEP
1. HRAS cntr DOXvsVEH	ENSG00000172830	-0.681871	3.05158e-06	SSH3
1. HRAS cntr DOXvsVEH	ENSG00000130270	-0.682175	6.22143e-05	ATP8B3
1. HRAS cntr DOXvsVEH	ENSG00000104205	-0.684516	0.00113939	SGK3
1. HRAS cntr DOXvsVEH	ENSG00000184271	-0.684522	0.00028853	POU6F1
1. HRAS cntr DOXvsVEH	ENSG00000168672	-0.685311	2.25087e-06	LRATD2
1. HRAS cntr DOXvsVEH	ENSG00000189337	-0.685326	4.17809e-06	KAZN
1. HRAS cntr DOXvsVEH	ENSG00000213462	-0.686225	1.10484e-05	ERV3-1
1. HRAS cntr DOXvsVEH	ENSG00000050165	-0.686412	3.2839e-50	DKK3
1. HRAS cntr DOXvsVEH	ENSG00000179627	-0.686807	0.000335324	ZBTB42
1. HRAS cntr DOXvsVEH	ENSG00000162522	-0.688048	5.71114e-22	KIAA1522
1. HRAS cntr DOXvsVEH	ENSG00000104823	-0.68891	3.64035e-07	ECH1
1. HRAS cntr DOXvsVEH	ENSG00000204261	-0.688923	0.00276512	PSMB8-AS1
1. HRAS cntr DOXvsVEH	ENSG00000143515	-0.690071	1.56001e-24	ATP8B2
1. HRAS cntr DOXvsVEH	ENSG00000244486	-0.690347	0.000417753	SCARF2
1. HRAS cntr DOXvsVEH	ENSG00000166396	-0.690431	2.64833e-07	SERPINB7
1. HRAS cntr DOXvsVEH	ENSG00000140545	-0.690826	4.31652e-19	MFGE8
1. HRAS cntr DOXvsVEH	ENSG00000165300	-0.690899	1.2993e-06	SLITRK5
1. HRAS cntr DOXvsVEH	ENSG00000259518	-0.691218	0.00042633	LINC01583
1. HRAS cntr DOXvsVEH	ENSG00000185436	-0.69158	0.00244424	IFNLR1
1. HRAS cntr DOXvsVEH	ENSG00000197747	-0.692685	2.9874e-40	S100A10
1. HRAS cntr DOXvsVEH	ENSG00000166949	-0.692756	2.79054e-33	SMAD3
1. HRAS cntr DOXvsVEH	ENSG00000035862	-0.694265	6.51238e-47	TIMP2
1. HRAS cntr DOXvsVEH	ENSG00000178531	-0.694783	0.000213049	CTXN1
1. HRAS cntr DOXvsVEH	ENSG00000214357	-0.695187	4.55642e-07	NEURL1B
1. HRAS cntr DOXvsVEH	ENSG00000144354	-0.695289	2.71181e-13	CDCA7
1. HRAS cntr DOXvsVEH	ENSG00000110057	-0.696092	8.85972e-07	UNC93B1
1. HRAS cntr DOXvsVEH	ENSG00000130638	-0.69631	1.34674e-36	ATXN10
1. HRAS cntr DOXvsVEH	ENSG00000019144	-0.696449	5.04049e-22	PHLDB1
1. HRAS cntr DOXvsVEH	ENSG00000003096	-0.696698	4.15941e-08	KLHL13
1. HRAS cntr DOXvsVEH	ENSG00000249306	-0.697081	2.68438e-07	LINC01411
1. HRAS cntr DOXvsVEH	ENSG00000139200	-0.697625	0.0163031	PIANP
1. HRAS cntr DOXvsVEH	ENSG00000065809	-0.699357	2.99842e-14	FAM107B
1. HRAS cntr DOXvsVEH	ENSG00000124702	-0.699484	6.90206e-19	KLHDC3
1. HRAS cntr DOXvsVEH	ENSG00000134247	-0.699989	0.0183729	PTGFRN
1. HRAS cntr DOXvsVEH	ENSG00000167601	-0.700236	2.63459e-43	AXL
1. HRAS cntr DOXvsVEH	ENSG00000095321	-0.700777	5.14392e-15	CRAT
1. HRAS cntr DOXvsVEH	ENSG00000175643	-0.701104	3.97315e-20	RMI2
1. HRAS cntr DOXvsVEH	ENSG00000142197	-0.701857	2.32691e-09	DOP1B
1. HRAS cntr DOXvsVEH	ENSG00000102109	-0.702257	0.0118962	PCSK1N
1. HRAS cntr DOXvsVEH	ENSG00000179222	-0.702277	6.34969e-51	MAGED1
1. HRAS cntr DOXvsVEH	ENSG00000151690	-0.702323	5.91243e-12	MFSD6
1. HRAS cntr DOXvsVEH	ENSG00000108639	-0.704889	3.34617e-20	SYNGR2
1. HRAS cntr DOXvsVEH	ENSG00000204262	-0.705284	5.32106e-21	COL5A2
1. HRAS cntr DOXvsVEH	ENSG00000179242	-0.705341	4.99228e-28	CDH4
1. HRAS cntr DOXvsVEH	ENSG00000140057	-0.705407	0.0119207	AK7
1. HRAS cntr DOXvsVEH	ENSG00000109501	-0.706416	7.65934e-20	WFS1
1. HRAS cntr DOXvsVEH	ENSG00000099860	-0.707271	5.30893e-06	GADD45B
1. HRAS cntr DOXvsVEH	ENSG00000171951	-0.707339	0.0029563	SCG2
1. HRAS cntr DOXvsVEH	ENSG00000112144	-0.708347	5.9108e-19	ICK
1. HRAS cntr DOXvsVEH	ENSG00000114541	-0.711896	0.00636384	FRMD4B
1. HRAS cntr DOXvsVEH	ENSG00000183873	-0.712362	4.29913e-10	SCN5A
1. HRAS cntr DOXvsVEH	ENSG00000196526	-0.712683	1.10399e-22	AFAP1
1. HRAS cntr DOXvsVEH	ENSG00000172508	-0.713136	0.0175903	CARNS1
1. HRAS cntr DOXvsVEH	ENSG00000160345	-0.713445	0.000473463	C9orf116
1. HRAS cntr DOXvsVEH	ENSG00000120093	-0.713991	1.43528e-05	HOXB3
1. HRAS cntr DOXvsVEH	ENSG00000156675	-0.714429	2.08188e-08	RAB11FIP1
1. HRAS cntr DOXvsVEH	ENSG00000108679	-0.714928	4.40286e-15	LGALS3BP
1. HRAS cntr DOXvsVEH	ENSG00000113739	-0.716233	2.45833e-49	STC2
1. HRAS cntr DOXvsVEH	ENSG00000183010	-0.716584	2.75562e-19	PYCR1
1. HRAS cntr DOXvsVEH	ENSG00000143867	-0.716939	0.000501682	OSR1
1. HRAS cntr DOXvsVEH	ENSG00000156587	-0.717479	1.18814e-07	UBE2L6
1. HRAS cntr DOXvsVEH	ENSG00000143845	-0.71844	0.000720969	ETNK2
1. HRAS cntr DOXvsVEH	ENSG00000166313	-0.718592	1.38355e-10	APBB1
1. HRAS cntr DOXvsVEH	ENSG00000170745	-0.719437	1.66505e-06	KCNS3
1. HRAS cntr DOXvsVEH	ENSG00000102879	-0.721967	2.72335e-05	CORO1A
1. HRAS cntr DOXvsVEH	ENSG00000130522	-0.723655	6.27311e-06	JUND
1. HRAS cntr DOXvsVEH	ENSG00000164663	-0.723748	1.12055e-06	USP49
1. HRAS cntr DOXvsVEH	ENSG00000112294	-0.724808	4.74871e-05	ALDH5A1
1. HRAS cntr DOXvsVEH	ENSG00000078900	-0.725169	0.000181714	TP73
1. HRAS cntr DOXvsVEH	ENSG00000164040	-0.726541	1.09914e-25	PGRMC2
1. HRAS cntr DOXvsVEH	ENSG00000184903	-0.727907	4.15652e-05	IMMP2L
1. HRAS cntr DOXvsVEH	ENSG00000182054	-0.728839	4.80952e-25	IDH2
1. HRAS cntr DOXvsVEH	ENSG00000126705	-0.72955	1.46565e-12	AHDC1
1. HRAS cntr DOXvsVEH	ENSG00000145348	-0.729623	2.13066e-11	TBCK
1. HRAS cntr DOXvsVEH	ENSG00000158315	-0.730043	0.00736168	RHBDL2
1. HRAS cntr DOXvsVEH	ENSG00000166073	-0.730312	1.76928e-27	GPR176
1. HRAS cntr DOXvsVEH	ENSG00000136603	-0.731543	1.20459e-05	SKIL
1. HRAS cntr DOXvsVEH	ENSG00000142279	-0.732784	3.36012e-08	WTIP
1. HRAS cntr DOXvsVEH	ENSG00000153558	-0.734564	1.13439e-07	FBXL2
1. HRAS cntr DOXvsVEH	ENSG00000144642	-0.734726	9.81448e-13	RBMS3
1. HRAS cntr DOXvsVEH	ENSG00000235505	-0.734955	0.00988353	CASP17P
1. HRAS cntr DOXvsVEH	ENSG00000111276	-0.735029	3.54201e-07	CDKN1B
1. HRAS cntr DOXvsVEH	ENSG00000106460	-0.735756	1.31873e-21	TMEM106B
1. HRAS cntr DOXvsVEH	ENSG00000162976	-0.736129	9.85302e-05	PQLC3
1. HRAS cntr DOXvsVEH	ENSG00000073350	-0.73654	0.00610214	LLGL2
1. HRAS cntr DOXvsVEH	ENSG00000165804	-0.73751	2.45998e-07	ZNF219
1. HRAS cntr DOXvsVEH	ENSG00000169621	-0.737844	0.00257985	APLF
1. HRAS cntr DOXvsVEH	ENSG00000101695	-0.738511	0.0165365	RNF125
1. HRAS cntr DOXvsVEH	ENSG00000047936	-0.738975	0.0166154	ROS1
1. HRAS cntr DOXvsVEH	ENSG00000148700	-0.739436	2.60628e-20	ADD3
1. HRAS cntr DOXvsVEH	ENSG00000112149	-0.740663	0.000474522	CD83
1. HRAS cntr DOXvsVEH	ENSG00000103257	-0.740685	1.07239e-06	SLC7A5
1. HRAS cntr DOXvsVEH	ENSG00000075711	-0.741118	1.14885e-46	DLG1
1. HRAS cntr DOXvsVEH	ENSG00000117984	-0.741181	1.45166e-28	CTSD
1. HRAS cntr DOXvsVEH	ENSG00000172059	-0.742087	1.93948e-06	KLF11
1. HRAS cntr DOXvsVEH	ENSG00000007968	-0.742267	1.30307e-11	E2F2
1. HRAS cntr DOXvsVEH	ENSG00000099849	-0.742356	1.29891e-10	RASSF7
1. HRAS cntr DOXvsVEH	ENSG00000143473	-0.743629	0.00145079	KCNH1
1. HRAS cntr DOXvsVEH	ENSG00000168916	-0.743806	2.11014e-05	ZNF608
1. HRAS cntr DOXvsVEH	ENSG00000174332	-0.744758	5.86488e-07	GLIS1
1. HRAS cntr DOXvsVEH	ENSG00000196787	-0.745454	0.00146609	HIST1H2AG
1. HRAS cntr DOXvsVEH	ENSG00000263934	-0.74686	0.00396916	SNORD3A
1. HRAS cntr DOXvsVEH	ENSG00000173641	-0.746864	0.0139275	HSPB7
1. HRAS cntr DOXvsVEH	ENSG00000180354	-0.747947	5.5676e-08	MTURN
1. HRAS cntr DOXvsVEH	ENSG00000197061	-0.749229	0.00251638	HIST1H4C
1. HRAS cntr DOXvsVEH	ENSG00000184925	-0.750078	0.0161534	LCN12
1. HRAS cntr DOXvsVEH	ENSG00000106976	-0.751016	1.76821e-09	DNM1
1. HRAS cntr DOXvsVEH	ENSG00000153291	-0.75398	0.00222388	SLC25A27
1. HRAS cntr DOXvsVEH	ENSG00000137642	-0.756076	4.13427e-07	SORL1
1. HRAS cntr DOXvsVEH	ENSG00000179163	-0.756226	7.40898e-10	FUCA1
1. HRAS cntr DOXvsVEH	ENSG00000176046	-0.757116	1.70085e-12	NUPR1
1. HRAS cntr DOXvsVEH	ENSG00000124006	-0.758272	1.05406e-19	OBSL1
1. HRAS cntr DOXvsVEH	ENSG00000240694	-0.759996	1.02237e-46	PNMA2
1. HRAS cntr DOXvsVEH	ENSG00000184584	-0.760153	7.36664e-20	TMEM173
1. HRAS cntr DOXvsVEH	ENSG00000152939	-0.760543	0.000412773	MARVELD2
1. HRAS cntr DOXvsVEH	ENSG00000173705	-0.761488	7.7433e-05	SUSD5
1. HRAS cntr DOXvsVEH	ENSG00000133816	-0.763658	5.00752e-46	MICAL2
1. HRAS cntr DOXvsVEH	ENSG00000151414	-0.766412	6.76927e-33	NEK7
1. HRAS cntr DOXvsVEH	ENSG00000235194	-0.767032	9.2955e-11	PPP1R3E
1. HRAS cntr DOXvsVEH	ENSG00000185130	-0.767129	0.0100762	HIST1H2BL
1. HRAS cntr DOXvsVEH	ENSG00000112655	-0.767693	1.33066e-32	PTK7
1. HRAS cntr DOXvsVEH	ENSG00000107719	-0.768892	1.18548e-06	PALD1
1. HRAS cntr DOXvsVEH	ENSG00000162337	-0.769	1.5598e-17	LRP5
1. HRAS cntr DOXvsVEH	ENSG00000049239	-0.769686	2.81629e-14	H6PD
1. HRAS cntr DOXvsVEH	ENSG00000099284	-0.769928	7.84576e-09	H2AFY2
1. HRAS cntr DOXvsVEH	ENSG00000021762	-0.770245	4.51447e-08	OSBPL5
1. HRAS cntr DOXvsVEH	ENSG00000013016	-0.770556	3.2419e-29	EHD3
1. HRAS cntr DOXvsVEH	ENSG00000119280	-0.772153	1.11324e-15	C1orf198
1. HRAS cntr DOXvsVEH	ENSG00000164050	-0.772974	7.79066e-10	PLXNB1
1. HRAS cntr DOXvsVEH	ENSG00000115041	-0.774154	5.0846e-14	KCNIP3
1. HRAS cntr DOXvsVEH	ENSG00000063660	-0.774915	4.16101e-24	GPC1
1. HRAS cntr DOXvsVEH	ENSG00000174501	-0.77576	0.000172824	ANKRD36C
1. HRAS cntr DOXvsVEH	ENSG00000182326	-0.781382	0.00307357	C1S
1. HRAS cntr DOXvsVEH	ENSG00000165244	-0.781923	4.37044e-12	ZNF367
1. HRAS cntr DOXvsVEH	ENSG00000189120	-0.783048	0.00599266	SP6
1. HRAS cntr DOXvsVEH	ENSG00000036672	-0.78321	0.000762675	USP2
1. HRAS cntr DOXvsVEH	ENSG00000148154	-0.783793	3.73343e-26	UGCG
1. HRAS cntr DOXvsVEH	ENSG00000101665	-0.785053	2.32463e-19	SMAD7
1. HRAS cntr DOXvsVEH	ENSG00000162878	-0.785553	0.00991458	PKDCC
1. HRAS cntr DOXvsVEH	ENSG00000127415	-0.785567	0.000540566	IDUA
1. HRAS cntr DOXvsVEH	ENSG00000177425	-0.786663	2.27249e-38	PAWR
1. HRAS cntr DOXvsVEH	ENSG00000105971	-0.791532	5.72215e-27	CAV2
1. HRAS cntr DOXvsVEH	ENSG00000165821	-0.793971	0.000151093	SALL2
1. HRAS cntr DOXvsVEH	ENSG00000021645	-0.795393	1.87766e-05	NRXN3
1. HRAS cntr DOXvsVEH	ENSG00000131094	-0.796181	2.93892e-14	C1QL1
1. HRAS cntr DOXvsVEH	ENSG00000167972	-0.796475	8.49286e-20	ABCA3
1. HRAS cntr DOXvsVEH	ENSG00000113140	-0.797671	3.57762e-66	SPARC
1. HRAS cntr DOXvsVEH	ENSG00000171533	-0.797892	2.57952e-06	MAP6
1. HRAS cntr DOXvsVEH	ENSG00000176244	-0.798334	0.00365329	ACBD7
1. HRAS cntr DOXvsVEH	ENSG00000176912	-0.798755	0.00497366	TYMSOS
1. HRAS cntr DOXvsVEH	ENSG00000154027	-0.799399	2.87689e-15	AK5
1. HRAS cntr DOXvsVEH	ENSG00000135218	-0.800816	0.00969948	CD36
1. HRAS cntr DOXvsVEH	ENSG00000102312	-0.800831	5.88839e-25	PORCN
1. HRAS cntr DOXvsVEH	ENSG00000136111	-0.800953	6.5381e-23	TBC1D4
1. HRAS cntr DOXvsVEH	ENSG00000110237	-0.80143	1.3702e-21	ARHGEF17
1. HRAS cntr DOXvsVEH	ENSG00000114626	-0.803098	1.18324e-06	ABTB1
1. HRAS cntr DOXvsVEH	ENSG00000064309	-0.803391	1.06436e-06	CDON
1. HRAS cntr DOXvsVEH	ENSG00000071246	-0.804323	0.000983289	VASH1
1. HRAS cntr DOXvsVEH	ENSG00000206538	-0.80608	0.000382651	VGLL3
1. HRAS cntr DOXvsVEH	ENSG00000123570	-0.809693	4.22779e-06	RAB9B
1. HRAS cntr DOXvsVEH	ENSG00000248905	-0.809753	0.00163879	FMN1
1. HRAS cntr DOXvsVEH	ENSG00000159403	-0.81184	0.000182288	C1R
1. HRAS cntr DOXvsVEH	ENSG00000166741	-0.81267	6.51616e-08	NNMT
1. HRAS cntr DOXvsVEH	ENSG00000188322	-0.814048	0.00760962	SBK1
1. HRAS cntr DOXvsVEH	ENSG00000177427	-0.81427	4.48865e-14	MIEF2
1. HRAS cntr DOXvsVEH	ENSG00000130762	-0.817008	0.000328681	ARHGEF16
1. HRAS cntr DOXvsVEH	ENSG00000163053	-0.817152	7.09523e-14	SLC16A14
1. HRAS cntr DOXvsVEH	ENSG00000137203	-0.818143	2.67081e-21	TFAP2A
1. HRAS cntr DOXvsVEH	ENSG00000196730	-0.818208	2.15895e-17	DAPK1
1. HRAS cntr DOXvsVEH	ENSG00000167549	-0.823675	5.61763e-05	CORO6
1. HRAS cntr DOXvsVEH	ENSG00000055163	-0.824267	5.02816e-14	CYFIP2
1. HRAS cntr DOXvsVEH	ENSG00000182901	-0.825221	5.35923e-10	RGS7
1. HRAS cntr DOXvsVEH	ENSG00000105605	-0.825394	6.60257e-11	CACNG7
1. HRAS cntr DOXvsVEH	ENSG00000145882	-0.826103	4.36317e-09	PCYOX1L
1. HRAS cntr DOXvsVEH	ENSG00000196352	-0.826678	7.58407e-33	CD55
1. HRAS cntr DOXvsVEH	ENSG00000123384	-0.829717	2.32489e-06	LRP1
1. HRAS cntr DOXvsVEH	ENSG00000187634	-0.830639	0.00498749	SAMD11
1. HRAS cntr DOXvsVEH	ENSG00000253368	-0.830799	2.751e-05	TRNP1
1. HRAS cntr DOXvsVEH	ENSG00000158406	-0.831164	0.000537386	HIST1H4H
1. HRAS cntr DOXvsVEH	ENSG00000134508	-0.831404	3.88692e-15	CABLES1
1. HRAS cntr DOXvsVEH	ENSG00000075223	-0.83213	8.06748e-23	SEMA3C
1. HRAS cntr DOXvsVEH	ENSG00000187091	-0.832742	0.00212254	PLCD1
1. HRAS cntr DOXvsVEH	ENSG00000158856	-0.836796	4.195e-07	DMTN
1. HRAS cntr DOXvsVEH	ENSG00000205269	-0.837026	6.93252e-05	TMEM170B
1. HRAS cntr DOXvsVEH	ENSG00000112561	-0.837157	0.000638967	TFEB
1. HRAS cntr DOXvsVEH	ENSG00000125384	-0.842739	5.92417e-10	PTGER2
1. HRAS cntr DOXvsVEH	ENSG00000111907	-0.84321	6.7713e-17	TPD52L1
1. HRAS cntr DOXvsVEH	ENSG00000172006	-0.84462	0.00465428	ZNF554
1. HRAS cntr DOXvsVEH	ENSG00000164855	-0.84517	0.00220756	TMEM184A
1. HRAS cntr DOXvsVEH	ENSG00000141429	-0.847024	9.69555e-42	GALNT1
1. HRAS cntr DOXvsVEH	ENSG00000063127	-0.847214	0.010802	SLC6A16
1. HRAS cntr DOXvsVEH	ENSG00000132182	-0.849638	1.20785e-27	NUP210
1. HRAS cntr DOXvsVEH	ENSG00000115414	-0.849988	1.26638e-39	FN1
1. HRAS cntr DOXvsVEH	ENSG00000163683	-0.852725	2.8414e-23	SMIM14
1. HRAS cntr DOXvsVEH	ENSG00000127561	-0.853257	0.000240608	SYNGR3
1. HRAS cntr DOXvsVEH	ENSG00000157613	-0.855115	2.83141e-36	CREB3L1
1. HRAS cntr DOXvsVEH	ENSG00000117152	-0.855383	8.78743e-68	RGS4
1. HRAS cntr DOXvsVEH	ENSG00000070404	-0.857029	1.88704e-33	FSTL3
1. HRAS cntr DOXvsVEH	ENSG00000143162	-0.859483	1.03875e-07	CREG1
1. HRAS cntr DOXvsVEH	ENSG00000100968	-0.859677	2.70746e-10	NFATC4
1. HRAS cntr DOXvsVEH	ENSG00000172057	-0.860303	4.35837e-22	ORMDL3
1. HRAS cntr DOXvsVEH	ENSG00000100626	-0.865356	1.46286e-36	GALNT16
1. HRAS cntr DOXvsVEH	ENSG00000113083	-0.865979	1.04451e-51	LOX
1. HRAS cntr DOXvsVEH	ENSG00000144810	-0.867135	4.97495e-64	COL8A1
1. HRAS cntr DOXvsVEH	ENSG00000163517	-0.873297	5.384e-06	HDAC11
1. HRAS cntr DOXvsVEH	ENSG00000012822	-0.874446	6.09913e-18	CALCOCO1
1. HRAS cntr DOXvsVEH	ENSG00000103196	-0.878093	0.000107266	CRISPLD2
1. HRAS cntr DOXvsVEH	ENSG00000104856	-0.883386	7.52827e-05	RELB
1. HRAS cntr DOXvsVEH	ENSG00000153721	-0.883472	3.15726e-08	CNKSR3
1. HRAS cntr DOXvsVEH	ENSG00000104213	-0.883918	0.00139917	PDGFRL
1. HRAS cntr DOXvsVEH	ENSG00000130477	-0.88425	7.08815e-08	UNC13A
1. HRAS cntr DOXvsVEH	ENSG00000128573	-0.884811	0.00129773	FOXP2
1. HRAS cntr DOXvsVEH	ENSG00000167123	-0.885661	7.99017e-29	CERCAM
1. HRAS cntr DOXvsVEH	ENSG00000133315	-0.889443	9.58869e-10	MACROD1
1. HRAS cntr DOXvsVEH	ENSG00000013588	-0.889758	6.04214e-43	GPRC5A
1. HRAS cntr DOXvsVEH	ENSG00000139998	-0.891435	6.01612e-11	RAB15
1. HRAS cntr DOXvsVEH	ENSG00000162745	-0.892601	0.00719926	OLFML2B
1. HRAS cntr DOXvsVEH	ENSG00000133466	-0.895221	6.19252e-07	C1QTNF6
1. HRAS cntr DOXvsVEH	ENSG00000105519	-0.896443	0.000689695	CAPS
1. HRAS cntr DOXvsVEH	ENSG00000171608	-0.897288	3.1717e-13	PIK3CD
1. HRAS cntr DOXvsVEH	ENSG00000183775	-0.898553	0.00907089	KCTD16
1. HRAS cntr DOXvsVEH	ENSG00000185909	-0.898963	9.55069e-05	KLHDC8B
1. HRAS cntr DOXvsVEH	ENSG00000138449	-0.899248	0.000635113	SLC40A1
1. HRAS cntr DOXvsVEH	ENSG00000153956	-0.907024	3.37725e-39	CACNA2D1
1. HRAS cntr DOXvsVEH	ENSG00000187800	-0.907155	1.19848e-12	PEAR1
1. HRAS cntr DOXvsVEH	ENSG00000072071	-0.907414	0.00102799	ADGRL1
1. HRAS cntr DOXvsVEH	ENSG00000174080	-0.907663	2.81898e-11	CTSF
1. HRAS cntr DOXvsVEH	ENSG00000012171	-0.912332	1.66232e-11	SEMA3B
1. HRAS cntr DOXvsVEH	ENSG00000180340	-0.912392	1.43926e-21	FZD2
1. HRAS cntr DOXvsVEH	ENSG00000072954	-0.913697	2.01486e-05	TMEM38A
1. HRAS cntr DOXvsVEH	ENSG00000142156	-0.915904	3.45752e-18	COL6A1
1. HRAS cntr DOXvsVEH	ENSG00000095739	-0.916343	7.16955e-06	BAMBI
1. HRAS cntr DOXvsVEH	ENSG00000150593	-0.917108	9.45199e-21	PDCD4
1. HRAS cntr DOXvsVEH	ENSG00000001461	-0.917558	2.10405e-51	NIPAL3
1. HRAS cntr DOXvsVEH	ENSG00000172260	-0.918218	5.31503e-30	NEGR1
1. HRAS cntr DOXvsVEH	ENSG00000183111	-0.919494	0.00478481	ARHGEF37
1. HRAS cntr DOXvsVEH	ENSG00000127824	-0.919648	2.57315e-45	TUBA4A
1. HRAS cntr DOXvsVEH	ENSG00000147206	-0.920706	0.00690413	NXF3
1. HRAS cntr DOXvsVEH	ENSG00000133169	-0.922485	7.93962e-76	BEX1
1. HRAS cntr DOXvsVEH	ENSG00000136114	-0.924578	4.40347e-06	THSD1
1. HRAS cntr DOXvsVEH	ENSG00000265369	-0.925211	0.00716139	PCAT18
1. HRAS cntr DOXvsVEH	ENSG00000160094	-0.927011	2.39176e-06	ZNF362
1. HRAS cntr DOXvsVEH	ENSG00000149571	-0.928976	7.78853e-18	KIRREL3
1. HRAS cntr DOXvsVEH	ENSG00000206337	-0.92914	0.00221496	HCP5
1. HRAS cntr DOXvsVEH	ENSG00000169439	-0.929489	7.0744e-30	SDC2
1. HRAS cntr DOXvsVEH	ENSG00000183287	-0.92962	1.37957e-38	CCBE1
1. HRAS cntr DOXvsVEH	ENSG00000152465	-0.929891	9.8345e-48	NMT2
1. HRAS cntr DOXvsVEH	ENSG00000130881	-0.931506	3.35205e-09	LRP3
1. HRAS cntr DOXvsVEH	ENSG00000172638	-0.93188	8.40305e-36	EFEMP2
1. HRAS cntr DOXvsVEH	ENSG00000141448	-0.93275	1.23964e-16	GATA6
1. HRAS cntr DOXvsVEH	ENSG00000122870	-0.932897	2.6575e-22	BICC1
1. HRAS cntr DOXvsVEH	ENSG00000167733	-0.935119	0.00247879	HSD11B1L
1. HRAS cntr DOXvsVEH	ENSG00000088280	-0.935494	2.22967e-07	ASAP3
1. HRAS cntr DOXvsVEH	ENSG00000251562	-0.937955	2.65232e-16	MALAT1
1. HRAS cntr DOXvsVEH	ENSG00000139874	-0.938374	3.10369e-06	SSTR1
1. HRAS cntr DOXvsVEH	ENSG00000163453	-0.942077	1.08165e-48	IGFBP7
1. HRAS cntr DOXvsVEH	ENSG00000130940	-0.942084	9.22961e-05	CASZ1
1. HRAS cntr DOXvsVEH	ENSG00000005882	-0.942289	1.13304e-12	PDK2
1. HRAS cntr DOXvsVEH	ENSG00000141574	-0.942678	0.00508388	SECTM1
1. HRAS cntr DOXvsVEH	ENSG00000138347	-0.945206	2.50542e-25	MYPN
1. HRAS cntr DOXvsVEH	ENSG00000178038	-0.946276	2.97649e-08	ALS2CL
1. HRAS cntr DOXvsVEH	ENSG00000169252	-0.948429	2.46933e-20	ADRB2
1. HRAS cntr DOXvsVEH	ENSG00000135835	-0.948727	0.00466041	KIAA1614
1. HRAS cntr DOXvsVEH	ENSG00000050344	-0.950137	1.73528e-17	NFE2L3
1. HRAS cntr DOXvsVEH	ENSG00000104368	-0.950473	2.47631e-39	PLAT
1. HRAS cntr DOXvsVEH	ENSG00000123933	-0.95054	1.14664e-15	MXD4
1. HRAS cntr DOXvsVEH	ENSG00000139132	-0.954686	5.96064e-05	FGD4
1. HRAS cntr DOXvsVEH	ENSG00000175938	-0.954783	1.56399e-06	ORAI3
1. HRAS cntr DOXvsVEH	ENSG00000149582	-0.956328	6.51384e-16	TMEM25
1. HRAS cntr DOXvsVEH	ENSG00000096696	-0.956776	5.30567e-31	DSP
1. HRAS cntr DOXvsVEH	ENSG00000136379	-0.957304	4.24174e-21	ABHD17C
1. HRAS cntr DOXvsVEH	ENSG00000039139	-0.958313	0.000291984	DNAH5
1. HRAS cntr DOXvsVEH	ENSG00000120693	-0.960075	5.40761e-05	SMAD9
1. HRAS cntr DOXvsVEH	ENSG00000117266	-0.962858	0.00832975	CDK18
1. HRAS cntr DOXvsVEH	ENSG00000078018	-0.962955	9.14753e-36	MAP2
1. HRAS cntr DOXvsVEH	ENSG00000141738	-0.966937	3.48007e-05	GRB7
1. HRAS cntr DOXvsVEH	ENSG00000104936	-0.971229	6.77899e-17	DMPK
1. HRAS cntr DOXvsVEH	ENSG00000164125	-0.972026	0.00353994	GASK1B
1. HRAS cntr DOXvsVEH	ENSG00000164744	-0.975536	0.000834151	SUN3
1. HRAS cntr DOXvsVEH	ENSG00000072135	-0.97663	6.14626e-06	PTPN18
1. HRAS cntr DOXvsVEH	ENSG00000016391	-0.976833	0.00169497	CHDH
1. HRAS cntr DOXvsVEH	ENSG00000099889	-0.976946	0.000104734	ARVCF
1. HRAS cntr DOXvsVEH	ENSG00000176720	-0.977727	5.12488e-24	BOK
1. HRAS cntr DOXvsVEH	ENSG00000242759	-0.979592	0.00158233	LINC00882
1. HRAS cntr DOXvsVEH	ENSG00000004399	-0.981766	6.28688e-32	PLXND1
1. HRAS cntr DOXvsVEH	ENSG00000120708	-0.981968	3.47615e-69	TGFBI
1. HRAS cntr DOXvsVEH	ENSG00000178878	-0.982794	7.64328e-18	APOLD1
1. HRAS cntr DOXvsVEH	ENSG00000184838	-0.98374	1.93525e-33	PRR16
1. HRAS cntr DOXvsVEH	ENSG00000130147	-0.98402	2.40308e-41	SH3BP4
1. HRAS cntr DOXvsVEH	ENSG00000158106	-0.985276	0.0001171	RHPN1
1. HRAS cntr DOXvsVEH	ENSG00000137266	-0.988827	0.0075201	SLC22A23
1. HRAS cntr DOXvsVEH	ENSG00000232774	-0.989072	2.33316e-06	FLJ22447
1. HRAS cntr DOXvsVEH	ENSG00000228594	-0.991918	1.07561e-05	FNDC10
1. HRAS cntr DOXvsVEH	ENSG00000148634	-0.99225	2.3576e-46	HERC4
1. HRAS cntr DOXvsVEH	ENSG00000122863	-0.994422	3.88798e-53	CHST3
1. HRAS cntr DOXvsVEH	ENSG00000162520	-0.994592	3.50974e-23	SYNC
1. HRAS cntr DOXvsVEH	ENSG00000159388	-0.996682	0.00036221	BTG2
1. HRAS cntr DOXvsVEH	ENSG00000087253	-1.00194	5.30532e-49	LPCAT2
1. HRAS cntr DOXvsVEH	ENSG00000091986	-1.00658	3.91378e-69	CCDC80
1. HRAS cntr DOXvsVEH	ENSG00000155893	-1.00916	3.10712e-07	PXYLP1
1. HRAS cntr DOXvsVEH	ENSG00000185664	-1.0095	0.00496863	PMEL
1. HRAS cntr DOXvsVEH	ENSG00000134871	-1.0123	1.37757e-64	COL4A2
1. HRAS cntr DOXvsVEH	ENSG00000171703	-1.01263	1.10378e-11	TCEA2
1. HRAS cntr DOXvsVEH	ENSG00000197183	-1.01346	1.18283e-08	NOL4L
1. HRAS cntr DOXvsVEH	ENSG00000115297	-1.01364	0.000629144	TLX2
1. HRAS cntr DOXvsVEH	ENSG00000082482	-1.01371	5.08318e-27	KCNK2
1. HRAS cntr DOXvsVEH	ENSG00000106829	-1.01645	1.07736e-23	TLE4
1. HRAS cntr DOXvsVEH	ENSG00000163430	-1.01841	1.81669e-96	FSTL1
1. HRAS cntr DOXvsVEH	ENSG00000081189	-1.01887	2.09271e-12	MEF2C
1. HRAS cntr DOXvsVEH	ENSG00000149809	-1.01948	3.68912e-07	TM7SF2
1. HRAS cntr DOXvsVEH	ENSG00000110723	-1.02091	0.000173145	EXPH5
1. HRAS cntr DOXvsVEH	ENSG00000162614	-1.02512	1.28709e-32	NEXN
1. HRAS cntr DOXvsVEH	ENSG00000134294	-1.02587	4.89639e-50	SLC38A2
1. HRAS cntr DOXvsVEH	ENSG00000121281	-1.02636	0.00144854	ADCY7
1. HRAS cntr DOXvsVEH	ENSG00000108840	-1.03007	3.03976e-28	HDAC5
1. HRAS cntr DOXvsVEH	ENSG00000186918	-1.03009	1.78966e-25	ZNF395
1. HRAS cntr DOXvsVEH	ENSG00000126603	-1.03219	8.39161e-20	GLIS2
1. HRAS cntr DOXvsVEH	ENSG00000149177	-1.03379	2.30095e-34	PTPRJ
1. HRAS cntr DOXvsVEH	ENSG00000111186	-1.03732	7.27089e-56	WNT5B
1. HRAS cntr DOXvsVEH	ENSG00000168685	-1.03825	2.86676e-18	IL7R
1. HRAS cntr DOXvsVEH	ENSG00000186684	-1.03846	4.84733e-10	CYP27C1
1. HRAS cntr DOXvsVEH	ENSG00000239521	-1.03855	0.00332721	CASTOR3
1. HRAS cntr DOXvsVEH	ENSG00000135636	-1.0391	5.08147e-42	DYSF
1. HRAS cntr DOXvsVEH	ENSG00000065357	-1.04195	2.79333e-54	DGKA
1. HRAS cntr DOXvsVEH	ENSG00000102057	-1.04544	0.00206473	KCND1
1. HRAS cntr DOXvsVEH	ENSG00000114796	-1.04591	0.000848082	KLHL24
1. HRAS cntr DOXvsVEH	ENSG00000179954	-1.04823	2.20791e-11	SSC5D
1. HRAS cntr DOXvsVEH	ENSG00000116117	-1.04853	2.71236e-11	PARD3B
1. HRAS cntr DOXvsVEH	ENSG00000117318	-1.05093	2.33532e-05	ID3
1. HRAS cntr DOXvsVEH	ENSG00000174600	-1.05106	7.00884e-06	CMKLR1
1. HRAS cntr DOXvsVEH	ENSG00000176658	-1.05343	0.00218575	MYO1D
1. HRAS cntr DOXvsVEH	ENSG00000136274	-1.05538	0.00118408	NACAD
1. HRAS cntr DOXvsVEH	ENSG00000164442	-1.0562	5.38089e-38	CITED2
1. HRAS cntr DOXvsVEH	ENSG00000130508	-1.05623	7.70487e-108	PXDN
1. HRAS cntr DOXvsVEH	ENSG00000054277	-1.05678	4.54455e-33	OPN3
1. HRAS cntr DOXvsVEH	ENSG00000167680	-1.05862	8.61804e-06	SEMA6B
1. HRAS cntr DOXvsVEH	ENSG00000105767	-1.06281	5.18567e-26	CADM4
1. HRAS cntr DOXvsVEH	ENSG00000213347	-1.06326	5.66563e-26	MXD3
1. HRAS cntr DOXvsVEH	ENSG00000185697	-1.0636	3.4678e-53	MYBL1
1. HRAS cntr DOXvsVEH	ENSG00000164181	-1.06443	1.9563e-18	ELOVL7
1. HRAS cntr DOXvsVEH	ENSG00000137502	-1.06456	2.94284e-16	RAB30
1. HRAS cntr DOXvsVEH	ENSG00000115902	-1.0651	5.40819e-15	SLC1A4
1. HRAS cntr DOXvsVEH	ENSG00000150938	-1.06941	1.73787e-125	CRIM1
1. HRAS cntr DOXvsVEH	ENSG00000119922	-1.07128	0.000312795	IFIT2
1. HRAS cntr DOXvsVEH	ENSG00000172379	-1.07308	9.11103e-64	ARNT2
1. HRAS cntr DOXvsVEH	ENSG00000259439	-1.07397	4.52569e-15	LINC01833
1. HRAS cntr DOXvsVEH	ENSG00000185483	-1.07664	2.90434e-27	ROR1
1. HRAS cntr DOXvsVEH	ENSG00000167964	-1.08021	1.078e-08	RAB26
1. HRAS cntr DOXvsVEH	ENSG00000143248	-1.08079	9.6079e-09	RGS5
1. HRAS cntr DOXvsVEH	ENSG00000183654	-1.08125	0.00346617	MARCH11
1. HRAS cntr DOXvsVEH	ENSG00000123240	-1.08303	3.26833e-34	OPTN
1. HRAS cntr DOXvsVEH	ENSG00000134013	-1.08567	1.02344e-62	LOXL2
1. HRAS cntr DOXvsVEH	ENSG00000164176	-1.08598	8.99018e-51	EDIL3
1. HRAS cntr DOXvsVEH	ENSG00000161921	-1.08674	0.00245758	CXCL16
1. HRAS cntr DOXvsVEH	ENSG00000100321	-1.08825	0.000832786	SYNGR1
1. HRAS cntr DOXvsVEH	ENSG00000151553	-1.08848	4.27992e-46	FAM160B1
1. HRAS cntr DOXvsVEH	ENSG00000071967	-1.08862	9.40934e-72	CYBRD1
1. HRAS cntr DOXvsVEH	ENSG00000168298	-1.08969	2.89303e-07	HIST1H1E
1. HRAS cntr DOXvsVEH	ENSG00000082497	-1.08991	1.65239e-07	SERTAD4
1. HRAS cntr DOXvsVEH	ENSG00000216775	-1.09154	2.86676e-32	LOC730101
1. HRAS cntr DOXvsVEH	ENSG00000139211	-1.09248	1.73287e-60	AMIGO2
1. HRAS cntr DOXvsVEH	ENSG00000134516	-1.09255	2.0964e-12	DOCK2
1. HRAS cntr DOXvsVEH	ENSG00000095383	-1.0932	4.90776e-31	TBC1D2
1. HRAS cntr DOXvsVEH	ENSG00000107902	-1.09373	0.000208089	LHPP
1. HRAS cntr DOXvsVEH	ENSG00000185818	-1.09386	8.0096e-10	NAT8L
1. HRAS cntr DOXvsVEH	ENSG00000151388	-1.1038	7.2723e-73	ADAMTS12
1. HRAS cntr DOXvsVEH	ENSG00000081052	-1.11359	7.62628e-07	COL4A4
1. HRAS cntr DOXvsVEH	ENSG00000128266	-1.11465	0.000192381	GNAZ
1. HRAS cntr DOXvsVEH	ENSG00000140044	-1.11484	0.00108411	JDP2
1. HRAS cntr DOXvsVEH	ENSG00000145416	-1.11534	1.40242e-07	MARCH1
1. HRAS cntr DOXvsVEH	ENSG00000100906	-1.11625	7.88885e-20	NFKBIA
1. HRAS cntr DOXvsVEH	ENSG00000198846	-1.11661	7.79918e-12	TOX
1. HRAS cntr DOXvsVEH	ENSG00000272695	-1.12167	7.85444e-13	GAS6-DT
1. HRAS cntr DOXvsVEH	ENSG00000137831	-1.13703	1.15364e-69	UACA
1. HRAS cntr DOXvsVEH	ENSG00000183087	-1.1385	4.53918e-61	GAS6
1. HRAS cntr DOXvsVEH	ENSG00000114698	-1.13886	1.34411e-08	PLSCR4
1. HRAS cntr DOXvsVEH	ENSG00000144152	-1.14023	3.38935e-15	FBLN7
1. HRAS cntr DOXvsVEH	ENSG00000108187	-1.1435	2.31856e-14	PBLD
1. HRAS cntr DOXvsVEH	ENSG00000146966	-1.14533	3.13554e-27	DENND2A
1. HRAS cntr DOXvsVEH	ENSG00000101333	-1.14593	1.2113e-35	PLCB4
1. HRAS cntr DOXvsVEH	ENSG00000146278	-1.14643	3.12394e-09	PNRC1
1. HRAS cntr DOXvsVEH	ENSG00000105974	-1.15109	6.27247e-113	CAV1
1. HRAS cntr DOXvsVEH	ENSG00000175928	-1.15465	7.37228e-08	LRRN1
1. HRAS cntr DOXvsVEH	ENSG00000197822	-1.15466	0.000300425	OCLN
1. HRAS cntr DOXvsVEH	ENSG00000185761	-1.1574	2.11388e-05	ADAMTSL5
1. HRAS cntr DOXvsVEH	ENSG00000079931	-1.15893	1.03653e-38	MOXD1
1. HRAS cntr DOXvsVEH	ENSG00000076706	-1.15933	1.31644e-05	MCAM
1. HRAS cntr DOXvsVEH	ENSG00000164976	-1.16306	1.04849e-12	MYORG
1. HRAS cntr DOXvsVEH	ENSG00000205309	-1.16933	0.000154432	NT5M
1. HRAS cntr DOXvsVEH	ENSG00000008256	-1.16994	6.30597e-46	CYTH3
1. HRAS cntr DOXvsVEH	ENSG00000147676	-1.17411	0.00471076	MAL2
1. HRAS cntr DOXvsVEH	ENSG00000184270	-1.17559	0.00138962	HIST2H2AB
1. HRAS cntr DOXvsVEH	ENSG00000182809	-1.17863	1.93977e-21	CRIP2
1. HRAS cntr DOXvsVEH	ENSG00000152078	-1.18082	1.39186e-21	TMEM56
1. HRAS cntr DOXvsVEH	ENSG00000183688	-1.18153	4.65551e-65	RFLNB
1. HRAS cntr DOXvsVEH	ENSG00000143061	-1.18601	2.20097e-26	IGSF3
1. HRAS cntr DOXvsVEH	ENSG00000111057	-1.1888	6.02447e-139	KRT18
1. HRAS cntr DOXvsVEH	ENSG00000261780	-1.18914	0.00348824	LINC02582
1. HRAS cntr DOXvsVEH	ENSG00000006534	-1.19075	5.48589e-26	ALDH3B1
1. HRAS cntr DOXvsVEH	ENSG00000134363	-1.19288	1.713e-20	FST
1. HRAS cntr DOXvsVEH	ENSG00000162576	-1.19317	7.13262e-52	MXRA8
1. HRAS cntr DOXvsVEH	ENSG00000169432	-1.19422	5.05331e-62	SCN9A
1. HRAS cntr DOXvsVEH	ENSG00000150764	-1.19432	4.39582e-29	DIXDC1
1. HRAS cntr DOXvsVEH	ENSG00000054793	-1.19647	2.2043e-41	ATP9A
1. HRAS cntr DOXvsVEH	ENSG00000011201	-1.19711	7.22458e-48	ANOS1
1. HRAS cntr DOXvsVEH	ENSG00000206190	-1.19826	2.32578e-13	ATP10A
1. HRAS cntr DOXvsVEH	ENSG00000099957	-1.19838	9.66732e-05	P2RX6
1. HRAS cntr DOXvsVEH	ENSG00000158186	-1.20121	8.66071e-09	MRAS
1. HRAS cntr DOXvsVEH	ENSG00000106772	-1.20648	3.2119e-06	PRUNE2
1. HRAS cntr DOXvsVEH	ENSG00000134986	-1.20764	1.63947e-72	NREP
1. HRAS cntr DOXvsVEH	ENSG00000198832	-1.2082	0.000128726	SELENOM
1. HRAS cntr DOXvsVEH	ENSG00000145777	-1.209	8.98397e-12	TSLP
1. HRAS cntr DOXvsVEH	ENSG00000187244	-1.20937	2.61865e-23	BCAM
1. HRAS cntr DOXvsVEH	ENSG00000196535	-1.21896	2.94449e-37	MYO18A
1. HRAS cntr DOXvsVEH	ENSG00000081923	-1.21943	1.43704e-64	ATP8B1
1. HRAS cntr DOXvsVEH	ENSG00000212864	-1.22388	5.24742e-05	RNF208
1. HRAS cntr DOXvsVEH	ENSG00000005379	-1.2241	1.25314e-07	TSPOAP1
1. HRAS cntr DOXvsVEH	ENSG00000173801	-1.22574	4.12516e-12	JUP
1. HRAS cntr DOXvsVEH	ENSG00000143127	-1.22796	5.08449e-22	ITGA10
1. HRAS cntr DOXvsVEH	ENSG00000149596	-1.23258	1.63656e-25	JPH2
1. HRAS cntr DOXvsVEH	ENSG00000070731	-1.23541	0.00110913	ST6GALNAC2
1. HRAS cntr DOXvsVEH	ENSG00000119946	-1.24235	3.77637e-11	CNNM1
1. HRAS cntr DOXvsVEH	ENSG00000105327	-1.2425	5.87556e-09	BBC3
1. HRAS cntr DOXvsVEH	ENSG00000198121	-1.24426	1.29328e-89	LPAR1
1. HRAS cntr DOXvsVEH	ENSG00000166165	-1.24466	9.30384e-05	CKB
1. HRAS cntr DOXvsVEH	ENSG00000148677	-1.24544	1.48486e-24	ANKRD1
1. HRAS cntr DOXvsVEH	ENSG00000146122	-1.25189	1.19853e-12	DAAM2
1. HRAS cntr DOXvsVEH	ENSG00000100027	-1.26527	0.0025188	YPEL1
1. HRAS cntr DOXvsVEH	ENSG00000247095	-1.26746	0.000357809	MIR210HG
1. HRAS cntr DOXvsVEH	ENSG00000013297	-1.26847	9.52024e-06	CLDN11
1. HRAS cntr DOXvsVEH	ENSG00000164112	-1.27079	0.00380304	TMEM155
1. HRAS cntr DOXvsVEH	ENSG00000119227	-1.27119	4.05583e-05	PIGZ
1. HRAS cntr DOXvsVEH	ENSG00000107518	-1.27222	7.7882e-31	ATRNL1
1. HRAS cntr DOXvsVEH	ENSG00000196517	-1.276	2.77714e-05	SLC6A9
1. HRAS cntr DOXvsVEH	ENSG00000184545	-1.29151	1.46552e-05	DUSP8
1. HRAS cntr DOXvsVEH	ENSG00000142798	-1.29185	2.02782e-34	HSPG2
1. HRAS cntr DOXvsVEH	ENSG00000105270	-1.29402	1.37097e-11	CLIP3
1. HRAS cntr DOXvsVEH	ENSG00000150687	-1.30211	1.12003e-218	PRSS23
1. HRAS cntr DOXvsVEH	ENSG00000196155	-1.30219	4.3738e-19	PLEKHG4
1. HRAS cntr DOXvsVEH	ENSG00000134259	-1.30576	2.71212e-39	NGF
1. HRAS cntr DOXvsVEH	ENSG00000101400	-1.30595	1.75579e-26	SNTA1
1. HRAS cntr DOXvsVEH	ENSG00000166592	-1.3093	0.00115499	RRAD
1. HRAS cntr DOXvsVEH	ENSG00000187391	-1.31006	3.17871e-08	MAGI2
1. HRAS cntr DOXvsVEH	ENSG00000102796	-1.3155	0.000103119	DHRS12
1. HRAS cntr DOXvsVEH	ENSG00000225830	-1.31902	2.11556e-21	ERCC6
1. HRAS cntr DOXvsVEH	ENSG00000186862	-1.32081	0.000895145	PDZD7
1. HRAS cntr DOXvsVEH	ENSG00000185499	-1.32729	3.80826e-07	MUC1
1. HRAS cntr DOXvsVEH	ENSG00000163827	-1.33153	2.00081e-06	LRRC2
1. HRAS cntr DOXvsVEH	ENSG00000143126	-1.33237	6.94517e-23	CELSR2
1. HRAS cntr DOXvsVEH	ENSG00000173156	-1.33652	2.40619e-19	RHOD
1. HRAS cntr DOXvsVEH	ENSG00000061337	-1.33962	1.48778e-14	LZTS1
1. HRAS cntr DOXvsVEH	ENSG00000155760	-1.34003	8.17694e-21	FZD7
1. HRAS cntr DOXvsVEH	ENSG00000168140	-1.34052	2.30648e-11	VASN
1. HRAS cntr DOXvsVEH	ENSG00000180332	-1.34498	2.0785e-10	KCTD4
1. HRAS cntr DOXvsVEH	ENSG00000163545	-1.34529	4.53564e-10	NUAK2
1. HRAS cntr DOXvsVEH	ENSG00000156453	-1.35075	6.81837e-22	PCDH1
1. HRAS cntr DOXvsVEH	ENSG00000087245	-1.35132	1.31944e-171	MMP2
1. HRAS cntr DOXvsVEH	ENSG00000156466	-1.35524	2.10436e-12	GDF6
1. HRAS cntr DOXvsVEH	ENSG00000121454	-1.36197	0.00174182	LHX4
1. HRAS cntr DOXvsVEH	ENSG00000131650	-1.36512	6.83405e-09	KREMEN2
1. HRAS cntr DOXvsVEH	ENSG00000065534	-1.3737	3.13201e-140	MYLK
1. HRAS cntr DOXvsVEH	ENSG00000169242	-1.37946	0.00137406	EFNA1
1. HRAS cntr DOXvsVEH	ENSG00000164938	-1.38673	3.12394e-09	TP53INP1
1. HRAS cntr DOXvsVEH	ENSG00000204362	-1.39129	9.19726e-24	LOC400743
1. HRAS cntr DOXvsVEH	ENSG00000079841	-1.3918	6.47643e-09	RIMS1
1. HRAS cntr DOXvsVEH	ENSG00000156804	-1.39774	2.70546e-36	FBXO32
1. HRAS cntr DOXvsVEH	ENSG00000163624	-1.39878	0.00144617	CDS1
1. HRAS cntr DOXvsVEH	ENSG00000158373	-1.40033	1.49225e-07	HIST1H2BD
1. HRAS cntr DOXvsVEH	ENSG00000156475	-1.40339	0.000548743	PPP2R2B
1. HRAS cntr DOXvsVEH	ENSG00000158258	-1.40763	1.69876e-14	CLSTN2
1. HRAS cntr DOXvsVEH	ENSG00000187498	-1.41276	1.10515e-103	COL4A1
1. HRAS cntr DOXvsVEH	ENSG00000145526	-1.41795	2.63905e-18	CDH18
1. HRAS cntr DOXvsVEH	ENSG00000132003	-1.42154	2.22797e-15	ZSWIM4
1. HRAS cntr DOXvsVEH	ENSG00000099282	-1.42207	2.84627e-06	TSPAN15
1. HRAS cntr DOXvsVEH	ENSG00000138759	-1.42611	0.00224201	FRAS1
1. HRAS cntr DOXvsVEH	ENSG00000143355	-1.42969	0.000365358	LHX9
1. HRAS cntr DOXvsVEH	ENSG00000158286	-1.43233	8.82108e-10	RNF207
1. HRAS cntr DOXvsVEH	ENSG00000138650	-1.43385	4.44184e-19	PCDH10
1. HRAS cntr DOXvsVEH	ENSG00000165617	-1.43555	2.4373e-05	DACT1
1. HRAS cntr DOXvsVEH	ENSG00000156218	-1.43684	1.99674e-19	ADAMTSL3
1. HRAS cntr DOXvsVEH	ENSG00000139364	-1.44224	3.24387e-13	TMEM132B
1. HRAS cntr DOXvsVEH	ENSG00000069424	-1.44249	2.45096e-10	KCNAB2
1. HRAS cntr DOXvsVEH	ENSG00000053254	-1.44268	3.24553e-25	FOXN3
1. HRAS cntr DOXvsVEH	ENSG00000170421	-1.44278	2.46073e-187	KRT8
1. HRAS cntr DOXvsVEH	ENSG00000128602	-1.44594	1.64934e-05	SMO
1. HRAS cntr DOXvsVEH	ENSG00000170412	-1.4555	5.79934e-09	GPRC5C
1. HRAS cntr DOXvsVEH	ENSG00000171604	-1.45671	2.66424e-56	CXXC5
1. HRAS cntr DOXvsVEH	ENSG00000223764	-1.46017	1.63712e-05	LINC02593
1. HRAS cntr DOXvsVEH	ENSG00000167371	-1.46035	3.10063e-20	PRRT2
1. HRAS cntr DOXvsVEH	ENSG00000137193	-1.46221	5.05131e-27	PIM1
1. HRAS cntr DOXvsVEH	ENSG00000177106	-1.46338	2.23769e-38	EPS8L2
1. HRAS cntr DOXvsVEH	ENSG00000119138	-1.47176	1.09445e-43	KLF9
1. HRAS cntr DOXvsVEH	ENSG00000154556	-1.47873	6.91751e-08	SORBS2
1. HRAS cntr DOXvsVEH	ENSG00000141510	-1.49733	3.14931e-97	TP53
1. HRAS cntr DOXvsVEH	ENSG00000028137	-1.49956	6.76374e-06	TNFRSF1B
1. HRAS cntr DOXvsVEH	ENSG00000136153	-1.50485	1.67432e-173	LMO7
1. HRAS cntr DOXvsVEH	ENSG00000106003	-1.50744	3.72556e-08	LFNG
1. HRAS cntr DOXvsVEH	ENSG00000088340	-1.50862	0.000313178	FER1L4
1. HRAS cntr DOXvsVEH	ENSG00000154678	-1.51375	5.87163e-96	PDE1C
1. HRAS cntr DOXvsVEH	ENSG00000102996	-1.51615	4.12375e-12	MMP15
1. HRAS cntr DOXvsVEH	ENSG00000166689	-1.52074	5.42726e-10	PLEKHA7
1. HRAS cntr DOXvsVEH	ENSG00000100065	-1.52766	1.11844e-35	CARD10
1. HRAS cntr DOXvsVEH	ENSG00000188613	-1.52954	2.97385e-07	NANOS1
1. HRAS cntr DOXvsVEH	ENSG00000166897	-1.53659	3.21479e-38	ELFN2
1. HRAS cntr DOXvsVEH	ENSG00000166147	-1.54206	3.52795e-34	FBN1
1. HRAS cntr DOXvsVEH	ENSG00000099337	-1.54869	5.87245e-37	KCNK6
1. HRAS cntr DOXvsVEH	ENSG00000157514	-1.5515	1.60565e-21	TSC22D3
1. HRAS cntr DOXvsVEH	ENSG00000125966	-1.55903	0.000143709	MMP24
1. HRAS cntr DOXvsVEH	ENSG00000168071	-1.55975	1.33313e-09	CCDC88B
1. HRAS cntr DOXvsVEH	ENSG00000091592	-1.56283	9.76412e-95	NLRP1
1. HRAS cntr DOXvsVEH	ENSG00000140416	-1.5657	9.60545e-275	TPM1
1. HRAS cntr DOXvsVEH	ENSG00000269416	-1.56677	4.86556e-37	LINC01224
1. HRAS cntr DOXvsVEH	ENSG00000111859	-1.56789	1.46781e-35	NEDD9
1. HRAS cntr DOXvsVEH	ENSG00000189129	-1.56818	0.000374395	PLAC9
1. HRAS cntr DOXvsVEH	ENSG00000181458	-1.57148	6.88112e-29	TMEM45A
1. HRAS cntr DOXvsVEH	ENSG00000172348	-1.5946	1.85001e-06	RCAN2
1. HRAS cntr DOXvsVEH	ENSG00000196154	-1.60266	0.000405351	S100A4
1. HRAS cntr DOXvsVEH	ENSG00000127329	-1.61385	6.59229e-76	PTPRB
1. HRAS cntr DOXvsVEH	ENSG00000213937	-1.61778	0.000394331	CLDN9
1. HRAS cntr DOXvsVEH	ENSG00000063180	-1.62236	9.6455e-14	CA11
1. HRAS cntr DOXvsVEH	ENSG00000091622	-1.62772	4.57026e-24	PITPNM3
1. HRAS cntr DOXvsVEH	ENSG00000213626	-1.63604	2.00041e-24	LBH
1. HRAS cntr DOXvsVEH	ENSG00000026751	-1.64352	3.5408e-65	SLAMF7
1. HRAS cntr DOXvsVEH	ENSG00000006377	-1.65193	7.97042e-09	DLX6
1. HRAS cntr DOXvsVEH	ENSG00000163346	-1.65341	2.94768e-35	PBXIP1
1. HRAS cntr DOXvsVEH	ENSG00000165716	-1.65825	2.78767e-05	DIPK1B
1. HRAS cntr DOXvsVEH	ENSG00000183496	-1.66089	9.58119e-25	MEX3B
1. HRAS cntr DOXvsVEH	ENSG00000090238	-1.66644	3.02527e-17	YPEL3
1. HRAS cntr DOXvsVEH	ENSG00000163704	-1.67506	3.88895e-13	PRRT3
1. HRAS cntr DOXvsVEH	ENSG00000125378	-1.67856	5.86348e-45	BMP4
1. HRAS cntr DOXvsVEH	ENSG00000129038	-1.67927	7.22862e-140	LOXL1
1. HRAS cntr DOXvsVEH	ENSG00000174669	-1.68284	3.63667e-12	SLC29A2
1. HRAS cntr DOXvsVEH	ENSG00000148488	-1.68713	0.000186924	ST8SIA6
1. HRAS cntr DOXvsVEH	ENSG00000138395	-1.70547	0.000846965	CDK15
1. HRAS cntr DOXvsVEH	ENSG00000138771	-1.73401	1.30745e-110	SHROOM3
1. HRAS cntr DOXvsVEH	ENSG00000136378	-1.73623	4.13067e-25	ADAMTS7
1. HRAS cntr DOXvsVEH	ENSG00000112139	-1.73872	1.6185e-46	MDGA1
1. HRAS cntr DOXvsVEH	ENSG00000132000	-1.7413	9.83466e-09	PODNL1
1. HRAS cntr DOXvsVEH	ENSG00000158769	-1.75165	1.54272e-16	F11R
1. HRAS cntr DOXvsVEH	ENSG00000115339	-1.75282	0.000665242	GALNT3
1. HRAS cntr DOXvsVEH	ENSG00000164746	-1.7602	8.13832e-05	C7orf57
1. HRAS cntr DOXvsVEH	ENSG00000116299	-1.76604	1.06256e-05	KIAA1324
1. HRAS cntr DOXvsVEH	ENSG00000057294	-1.77909	1.36089e-76	PKP2
1. HRAS cntr DOXvsVEH	ENSG00000240583	-1.8031	0.0011955	AQP1
1. HRAS cntr DOXvsVEH	ENSG00000099864	-1.81331	0.00080679	PALM
1. HRAS cntr DOXvsVEH	ENSG00000168309	-1.81775	1.33313e-09	FAM107A
1. HRAS cntr DOXvsVEH	ENSG00000138172	-1.82172	4.89127e-31	CALHM2
1. HRAS cntr DOXvsVEH	ENSG00000162078	-1.84187	0.000370712	ZG16B
1. HRAS cntr DOXvsVEH	ENSG00000188338	-1.84621	4.36428e-08	SLC38A3
1. HRAS cntr DOXvsVEH	ENSG00000127528	-1.85089	2.65174e-16	KLF2
1. HRAS cntr DOXvsVEH	ENSG00000080031	-1.85426	4.8326e-06	PTPRH
1. HRAS cntr DOXvsVEH	ENSG00000078401	-1.86622	2.37249e-07	EDN1
1. HRAS cntr DOXvsVEH	ENSG00000137809	-1.8663	1.06172e-270	ITGA11
1. HRAS cntr DOXvsVEH	ENSG00000115738	-1.86644	4.09498e-10	ID2
1. HRAS cntr DOXvsVEH	ENSG00000108846	-1.87217	5.12523e-05	ABCC3
1. HRAS cntr DOXvsVEH	ENSG00000176490	-1.87301	6.76799e-13	DIRAS1
1. HRAS cntr DOXvsVEH	ENSG00000115318	-1.87336	4.15851e-35	LOXL3
1. HRAS cntr DOXvsVEH	ENSG00000183671	-1.87636	1.98505e-71	GPR1
1. HRAS cntr DOXvsVEH	ENSG00000183549	-1.88618	4.93356e-20	ACSM5
1. HRAS cntr DOXvsVEH	ENSG00000184347	-1.88689	3.26372e-87	SLIT3
1. HRAS cntr DOXvsVEH	ENSG00000183049	-1.89705	9.7847e-09	CAMK1D
1. HRAS cntr DOXvsVEH	ENSG00000099204	-1.89993	8.07318e-108	ABLIM1
1. HRAS cntr DOXvsVEH	ENSG00000113721	-1.90076	9.86311e-92	PDGFRB
1. HRAS cntr DOXvsVEH	ENSG00000074527	-1.9041	5.38002e-176	NTN4
1. HRAS cntr DOXvsVEH	ENSG00000165124	-1.91188	9.00347e-13	SVEP1
1. HRAS cntr DOXvsVEH	ENSG00000130720	-1.91646	5.1635e-35	FIBCD1
1. HRAS cntr DOXvsVEH	ENSG00000162105	-1.91973	5.28188e-37	SHANK2
1. HRAS cntr DOXvsVEH	ENSG00000261115	-1.92111	1.40231e-11	TMEM178B
1. HRAS cntr DOXvsVEH	ENSG00000105246	-1.92118	0.000251593	EBI3
1. HRAS cntr DOXvsVEH	ENSG00000023445	-1.93389	6.0107e-16	BIRC3
1. HRAS cntr DOXvsVEH	ENSG00000187689	-1.95288	3.08596e-19	AMTN
1. HRAS cntr DOXvsVEH	ENSG00000225614	-1.96243	2.19545e-09	ZNF469
1. HRAS cntr DOXvsVEH	ENSG00000151892	-1.97316	9.71167e-29	GFRA1
1. HRAS cntr DOXvsVEH	ENSG00000108947	-2.00236	9.88285e-07	EFNB3
1. HRAS cntr DOXvsVEH	ENSG00000030304	-2.00856	4.23551e-40	MUSK
1. HRAS cntr DOXvsVEH	ENSG00000168497	-2.01131	1.16195e-07	CAVIN2
1. HRAS cntr DOXvsVEH	ENSG00000115380	-2.02913	1.01119e-181	EFEMP1
1. HRAS cntr DOXvsVEH	ENSG00000187398	-2.03	9.29722e-43	LUZP2
1. HRAS cntr DOXvsVEH	ENSG00000100302	-2.04186	8.00365e-07	RASD2
1. HRAS cntr DOXvsVEH	ENSG00000244242	-2.06901	1.02091e-27	IFITM10
1. HRAS cntr DOXvsVEH	ENSG00000233521	-2.13583	1.27339e-25	LINC01638
1. HRAS cntr DOXvsVEH	ENSG00000136689	-2.14541	8.97319e-19	IL1RN
1. HRAS cntr DOXvsVEH	ENSG00000144057	-2.14693	2.86034e-32	ST6GAL2
1. HRAS cntr DOXvsVEH	ENSG00000102854	-2.15228	1.23839e-11	MSLN
1. HRAS cntr DOXvsVEH	ENSG00000092969	-2.15628	8.98329e-121	TGFB2
1. HRAS cntr DOXvsVEH	ENSG00000167642	-2.17321	4.90776e-31	SPINT2
1. HRAS cntr DOXvsVEH	ENSG00000132561	-2.19532	3.27526e-164	MATN2
1. HRAS cntr DOXvsVEH	ENSG00000166106	-2.19861	1.07736e-73	ADAMTS15
1. HRAS cntr DOXvsVEH	ENSG00000170271	-2.19947	0.000221713	FAXDC2
1. HRAS cntr DOXvsVEH	ENSG00000180914	-2.21497	3.57949e-243	OXTR
1. HRAS cntr DOXvsVEH	ENSG00000167767	-2.21756	1.9438e-251	KRT80
1. HRAS cntr DOXvsVEH	ENSG00000135480	-2.25217	2.83551e-62	KRT7
1. HRAS cntr DOXvsVEH	ENSG00000145632	-2.2696	1.01501e-57	PLK2
1. HRAS cntr DOXvsVEH	ENSG00000163751	-2.29444	5.76562e-09	CPA3
1. HRAS cntr DOXvsVEH	ENSG00000167191	-2.30271	1.13913e-69	GPRC5B
1. HRAS cntr DOXvsVEH	ENSG00000180613	-2.3075	4.45276e-08	GSX2
1. HRAS cntr DOXvsVEH	ENSG00000138061	-2.34083	3.31642e-20	CYP1B1
1. HRAS cntr DOXvsVEH	ENSG00000185585	-2.38353	4.99846e-19	OLFML2A
1. HRAS cntr DOXvsVEH	ENSG00000132470	-2.42129	0.00011545	ITGB4
1. HRAS cntr DOXvsVEH	ENSG00000114115	-2.42555	2.32489e-06	RBP1
1. HRAS cntr DOXvsVEH	ENSG00000177212	-2.44908	0.000200063	OR2T33
1. HRAS cntr DOXvsVEH	ENSG00000138735	-2.48217	3.43187e-105	PDE5A
1. HRAS cntr DOXvsVEH	ENSG00000211448	-2.48775	2.36639e-25	DIO2
1. HRAS cntr DOXvsVEH	ENSG00000171885	-2.52345	1.47242e-20	AQP4
1. HRAS cntr DOXvsVEH	ENSG00000153253	-2.53267	9.73522e-59	SCN3A
1. HRAS cntr DOXvsVEH	ENSG00000143878	-2.55384	2.22405e-68	RHOB
1. HRAS cntr DOXvsVEH	ENSG00000105880	-2.57455	1.22152e-06	DLX5
1. HRAS cntr DOXvsVEH	ENSG00000188747	-2.57489	5.95515e-06	NOXA1
1. HRAS cntr DOXvsVEH	ENSG00000146411	-2.59165	6.60257e-11	SLC2A12
1. HRAS cntr DOXvsVEH	ENSG00000137834	-2.62529	2.20287e-18	SMAD6
1. HRAS cntr DOXvsVEH	ENSG00000169184	-2.64483	2.20098e-43	MN1
1. HRAS cntr DOXvsVEH	ENSG00000115461	-2.7042	7.64998e-18	IGFBP5
1. HRAS cntr DOXvsVEH	ENSG00000179546	-2.72473	1.85403e-22	HTR1D
1. HRAS cntr DOXvsVEH	ENSG00000137801	-2.73748	1.44293e-98	THBS1
1. HRAS cntr DOXvsVEH	ENSG00000225783	-2.74796	1.24734e-14	MIAT
1. HRAS cntr DOXvsVEH	ENSG00000055813	-2.86024	3.15117e-14	CCDC85A
1. HRAS cntr DOXvsVEH	ENSG00000142303	-2.94318	1.2506e-23	ADAMTS10
1. HRAS cntr DOXvsVEH	ENSG00000107738	-2.96449	3.60382e-19	VSIR
1. HRAS cntr DOXvsVEH	ENSG00000106484	-3.04825	0	MEST
1. HRAS cntr DOXvsVEH	ENSG00000205426	-3.1316	6.66236e-82	KRT81
1. HRAS cntr DOXvsVEH	ENSG00000134198	-3.16271	1.70468e-15	TSPAN2
1. HRAS cntr DOXvsVEH	ENSG00000179300	-3.17234	2.02351e-14	RTL3
1. HRAS cntr DOXvsVEH	ENSG00000177462	-3.23735	1.17078e-10	OR2T8
1. HRAS cntr DOXvsVEH	ENSG00000104081	-3.2566	2.97774e-29	BMF
1. HRAS cntr DOXvsVEH	ENSG00000128510	-3.26768	0	CPA4
1. HRAS cntr DOXvsVEH	ENSG00000138944	-3.39263	4.59561e-05	SHISAL1
1. HRAS cntr DOXvsVEH	ENSG00000162591	-3.81373	8.26772e-100	MEGF6
1. HRAS cntr DOXvsVEH	ENSG00000168874	-3.88457	2.51103e-64	ATOH8
1. HRAS cntr DOXvsVEH	ENSG00000170442	-3.89925	1.06516e-05	KRT86
1. HRAS cntr DOXvsVEH	ENSG00000169067	-3.97285	2.69995e-08	ACTBL2
1. HRAS cntr DOXvsVEH	ENSG00000100311	-4.12347	5.14403e-14	PDGFB
1. HRAS cntr DOXvsVEH	ENSG00000181072	-4.20003	2.08272e-28	CHRM2
1. HRAS cntr DOXvsVEH	ENSG00000166448	-4.25705	4.0431e-08	TMEM130
1. HRAS cntr DOXvsVEH	ENSG00000103888	-5.24788	0	CEMIP
2. HRAS drug DOXvsVEH	ENSG00000140379	5.93865	7.47061e-10	BCL2A1
2. HRAS drug DOXvsVEH	ENSG00000164283	4.66436	0	ESM1
2. HRAS drug DOXvsVEH	ENSG00000170961	4.36178	5.36598e-54	HAS2
2. HRAS drug DOXvsVEH	ENSG00000163734	4.30402	3.23358e-66	CXCL3
2. HRAS drug DOXvsVEH	ENSG00000073756	4.09654	3.27038e-49	PTGS2
2. HRAS drug DOXvsVEH	ENSG00000174775	4.02018	0	HRAS
2. HRAS drug DOXvsVEH	ENSG00000159167	3.70833	0	STC1
2. HRAS drug DOXvsVEH	ENSG00000125538	3.38834	2.24495e-200	IL1B
2. HRAS drug DOXvsVEH	ENSG00000123689	3.35588	1.92267e-169	G0S2
2. HRAS drug DOXvsVEH	ENSG00000118785	3.32053	3.73746e-123	SPP1
2. HRAS drug DOXvsVEH	ENSG00000099937	3.25776	1.97209e-14	SERPIND1
2. HRAS drug DOXvsVEH	ENSG00000178726	3.22936	8.35327e-80	THBD
2. HRAS drug DOXvsVEH	ENSG00000125845	3.22054	3.73227e-86	BMP2
2. HRAS drug DOXvsVEH	ENSG00000012124	3.21075	5.36323e-27	CD22
2. HRAS drug DOXvsVEH	ENSG00000168306	2.93806	8.51004e-55	ACOX2
2. HRAS drug DOXvsVEH	ENSG00000107957	2.80245	2.55513e-20	SH3PXD2A
2. HRAS drug DOXvsVEH	ENSG00000177464	2.73566	1.0968e-05	GPR4
2. HRAS drug DOXvsVEH	ENSG00000041982	2.70247	5.03577e-80	TNC
2. HRAS drug DOXvsVEH	ENSG00000137033	2.65187	0.000184259	IL33
2. HRAS drug DOXvsVEH	ENSG00000177283	2.46384	6.1206e-122	FZD8
2. HRAS drug DOXvsVEH	ENSG00000167772	2.46059	8.30352e-57	ANGPTL4
2. HRAS drug DOXvsVEH	ENSG00000105825	2.44372	0	TFPI2
2. HRAS drug DOXvsVEH	ENSG00000163814	2.39896	1.2787e-227	CDCP1
2. HRAS drug DOXvsVEH	ENSG00000118242	2.32383	2.22127e-12	MREG
2. HRAS drug DOXvsVEH	ENSG00000116711	2.28177	2.62233e-59	PLA2G4A
2. HRAS drug DOXvsVEH	ENSG00000081041	2.27932	6.73693e-07	CXCL2
2. HRAS drug DOXvsVEH	ENSG00000127325	2.25217	1.97458e-19	BEST3
2. HRAS drug DOXvsVEH	ENSG00000132429	2.20618	1.41392e-12	POPDC3
2. HRAS drug DOXvsVEH	ENSG00000124126	2.15091	1.25915e-124	PREX1
2. HRAS drug DOXvsVEH	ENSG00000134242	2.12385	6.11851e-51	PTPN22
2. HRAS drug DOXvsVEH	ENSG00000128512	2.11732	1.49408e-170	DOCK4
2. HRAS drug DOXvsVEH	ENSG00000119514	2.07099	3.14007e-17	GALNT12
2. HRAS drug DOXvsVEH	ENSG00000175874	2.06567	0.000648865	CREG2
2. HRAS drug DOXvsVEH	ENSG00000170485	2.05785	1.60405e-146	NPAS2
2. HRAS drug DOXvsVEH	ENSG00000115008	1.99672	0.000407096	IL1A
2. HRAS drug DOXvsVEH	ENSG00000137959	1.99611	1.39061e-35	IFI44L
2. HRAS drug DOXvsVEH	ENSG00000069431	1.97442	9.28682e-11	ABCC9
2. HRAS drug DOXvsVEH	ENSG00000120875	1.95101	2.31724e-102	DUSP4
2. HRAS drug DOXvsVEH	ENSG00000132688	1.94095	7.80702e-29	NES
2. HRAS drug DOXvsVEH	ENSG00000111863	1.93442	4.12711e-118	ADTRP
2. HRAS drug DOXvsVEH	ENSG00000057704	1.86273	4.42108e-33	TMCC3
2. HRAS drug DOXvsVEH	ENSG00000151136	1.85233	1.05576e-15	BTBD11
2. HRAS drug DOXvsVEH	ENSG00000058085	1.84799	2.54711e-37	LAMC2
2. HRAS drug DOXvsVEH	ENSG00000123496	1.8429	0.00090851	IL13RA2
2. HRAS drug DOXvsVEH	ENSG00000160712	1.84271	8.24311e-11	IL6R
2. HRAS drug DOXvsVEH	ENSG00000140961	1.83879	7.76688e-42	OSGIN1
2. HRAS drug DOXvsVEH	ENSG00000172216	1.83511	2.45135e-29	CEBPB
2. HRAS drug DOXvsVEH	ENSG00000144821	1.8292	7.57417e-08	MYH15
2. HRAS drug DOXvsVEH	ENSG00000154217	1.81555	1.05083e-08	PITPNC1
2. HRAS drug DOXvsVEH	ENSG00000174004	1.80985	6.57463e-15	NRROS
2. HRAS drug DOXvsVEH	ENSG00000099260	1.80887	5.94259e-07	PALMD
2. HRAS drug DOXvsVEH	ENSG00000144834	1.80331	0.000755345	TAGLN3
2. HRAS drug DOXvsVEH	ENSG00000113389	1.79514	6.69601e-11	NPR3
2. HRAS drug DOXvsVEH	ENSG00000173334	1.78683	4.34437e-46	TRIB1
2. HRAS drug DOXvsVEH	ENSG00000065618	1.75405	2.12887e-29	COL17A1
2. HRAS drug DOXvsVEH	ENSG00000139318	1.73629	2.69691e-23	DUSP6
2. HRAS drug DOXvsVEH	ENSG00000121797	1.70229	1.28262e-09	CCRL2
2. HRAS drug DOXvsVEH	ENSG00000112297	1.68933	8.27221e-09	CRYBG1
2. HRAS drug DOXvsVEH	ENSG00000162711	1.67167	1.37067e-73	NLRP3
2. HRAS drug DOXvsVEH	ENSG00000138678	1.67095	2.14269e-98	GPAT3
2. HRAS drug DOXvsVEH	ENSG00000171587	1.6501	0.000325339	DSCAM
2. HRAS drug DOXvsVEH	ENSG00000104059	1.64935	0.00131329	FAM189A1
2. HRAS drug DOXvsVEH	ENSG00000162631	1.64782	3.66733e-28	NTNG1
2. HRAS drug DOXvsVEH	ENSG00000164647	1.64446	4.11616e-87	STEAP1
2. HRAS drug DOXvsVEH	ENSG00000019549	1.63774	1.21633e-22	SNAI2
2. HRAS drug DOXvsVEH	ENSG00000091844	1.63337	2.00089e-22	RGS17
2. HRAS drug DOXvsVEH	ENSG00000165959	1.63089	3.22229e-13	CLMN
2. HRAS drug DOXvsVEH	ENSG00000123685	1.62325	7.91132e-28	BATF3
2. HRAS drug DOXvsVEH	ENSG00000162545	1.6038	1.14644e-70	CAMK2N1
2. HRAS drug DOXvsVEH	ENSG00000131459	1.60067	3.05831e-162	GFPT2
2. HRAS drug DOXvsVEH	ENSG00000100505	1.59606	0.00196515	TRIM9
2. HRAS drug DOXvsVEH	ENSG00000175471	1.55769	2.25395e-44	MCTP1
2. HRAS drug DOXvsVEH	ENSG00000116741	1.54702	1.1025e-39	RGS2
2. HRAS drug DOXvsVEH	ENSG00000158715	1.53396	7.9416e-20	SLC45A3
2. HRAS drug DOXvsVEH	ENSG00000170396	1.52166	4.90246e-12	ZNF804A
2. HRAS drug DOXvsVEH	ENSG00000109511	1.52121	5.37371e-11	ANXA10
2. HRAS drug DOXvsVEH	ENSG00000164949	1.51491	6.55642e-40	GEM
2. HRAS drug DOXvsVEH	ENSG00000140873	1.50241	0.000553642	ADAMTS18
2. HRAS drug DOXvsVEH	ENSG00000008118	1.49944	7.52886e-07	CAMK1G
2. HRAS drug DOXvsVEH	ENSG00000161681	1.47933	0.0020039	SHANK1
2. HRAS drug DOXvsVEH	ENSG00000138166	1.4535	4.21433e-17	DUSP5
2. HRAS drug DOXvsVEH	ENSG00000105889	1.44827	7.57038e-63	STEAP1B
2. HRAS drug DOXvsVEH	ENSG00000173530	1.4441	4.09359e-81	TNFRSF10D
2. HRAS drug DOXvsVEH	ENSG00000102886	1.44025	3.68356e-08	GDPD3
2. HRAS drug DOXvsVEH	ENSG00000049323	1.43825	4.87231e-125	LTBP1
2. HRAS drug DOXvsVEH	ENSG00000162618	1.41822	9.77975e-112	ADGRL4
2. HRAS drug DOXvsVEH	ENSG00000104419	1.41666	2.10693e-27	NDRG1
2. HRAS drug DOXvsVEH	ENSG00000144481	1.4065	0.00241896	TRPM8
2. HRAS drug DOXvsVEH	ENSG00000011422	1.40101	2.85646e-112	PLAUR
2. HRAS drug DOXvsVEH	ENSG00000157227	1.38634	2.8844e-132	MMP14
2. HRAS drug DOXvsVEH	ENSG00000157680	1.38432	1.37104e-07	DGKI
2. HRAS drug DOXvsVEH	ENSG00000101670	1.3459	3.93225e-14	LIPG
2. HRAS drug DOXvsVEH	ENSG00000164171	1.34545	3.85499e-84	ITGA2
2. HRAS drug DOXvsVEH	ENSG00000059758	1.34262	2.60254e-82	CDK17
2. HRAS drug DOXvsVEH	ENSG00000120549	1.34125	2.48311e-14	KIAA1217
2. HRAS drug DOXvsVEH	ENSG00000123700	1.33924	1.82433e-19	KCNJ2
2. HRAS drug DOXvsVEH	ENSG00000156395	1.33858	4.25128e-16	SORCS3
2. HRAS drug DOXvsVEH	ENSG00000106089	1.32831	2.09798e-58	STX1A
2. HRAS drug DOXvsVEH	ENSG00000087494	1.31842	3.59629e-12	PTHLH
2. HRAS drug DOXvsVEH	ENSG00000066056	1.29639	1.39387e-09	TIE1
2. HRAS drug DOXvsVEH	ENSG00000008513	1.29602	1.27467e-57	ST3GAL1
2. HRAS drug DOXvsVEH	ENSG00000072041	1.28008	3.82331e-67	SLC6A15
2. HRAS drug DOXvsVEH	ENSG00000168404	1.27941	1.65916e-49	MLKL
2. HRAS drug DOXvsVEH	ENSG00000104312	1.275	7.02638e-58	RIPK2
2. HRAS drug DOXvsVEH	ENSG00000150995	1.26668	2.22087e-15	ITPR1
2. HRAS drug DOXvsVEH	ENSG00000134668	1.26117	5.15655e-19	SPOCD1
2. HRAS drug DOXvsVEH	ENSG00000163661	1.25573	9.08209e-61	PTX3
2. HRAS drug DOXvsVEH	ENSG00000128965	1.24676	0.0012012	CHAC1
2. HRAS drug DOXvsVEH	ENSG00000143702	1.23232	6.16746e-69	CEP170
2. HRAS drug DOXvsVEH	ENSG00000153976	1.23143	8.97863e-19	HS3ST3A1
2. HRAS drug DOXvsVEH	ENSG00000158887	1.22927	0.000396903	MPZ
2. HRAS drug DOXvsVEH	ENSG00000152217	1.21916	9.78189e-07	SETBP1
2. HRAS drug DOXvsVEH	ENSG00000153294	1.21721	8.91534e-11	ADGRF4
2. HRAS drug DOXvsVEH	ENSG00000140548	1.21206	8.27679e-32	ZNF710
2. HRAS drug DOXvsVEH	ENSG00000121068	1.20687	1.12552e-15	TBX2
2. HRAS drug DOXvsVEH	ENSG00000171621	1.20366	1.52559e-29	SPSB1
2. HRAS drug DOXvsVEH	ENSG00000154102	1.18942	5.08735e-25	C16orf74
2. HRAS drug DOXvsVEH	ENSG00000103647	1.18928	2.26469e-91	CORO2B
2. HRAS drug DOXvsVEH	ENSG00000148841	1.18603	5.67612e-22	ITPRIP
2. HRAS drug DOXvsVEH	ENSG00000130164	1.1846	2.27333e-75	LDLR
2. HRAS drug DOXvsVEH	ENSG00000101384	1.18144	7.44377e-27	JAG1
2. HRAS drug DOXvsVEH	ENSG00000173221	1.16775	2.74986e-33	GLRX
2. HRAS drug DOXvsVEH	ENSG00000164509	1.16039	1.89802e-05	IL31RA
2. HRAS drug DOXvsVEH	ENSG00000136158	1.15094	8.3982e-20	SPRY2
2. HRAS drug DOXvsVEH	ENSG00000128342	1.15075	6.87744e-11	LIF
2. HRAS drug DOXvsVEH	ENSG00000171303	1.15027	0.000487555	KCNK3
2. HRAS drug DOXvsVEH	ENSG00000071054	1.14821	1.68009e-84	MAP4K4
2. HRAS drug DOXvsVEH	ENSG00000101255	1.14689	6.33545e-22	TRIB3
2. HRAS drug DOXvsVEH	ENSG00000110400	1.14239	5.56801e-24	NECTIN1
2. HRAS drug DOXvsVEH	ENSG00000159399	1.12379	8.90882e-54	HK2
2. HRAS drug DOXvsVEH	ENSG00000175352	1.11924	3.99339e-82	NRIP3
2. HRAS drug DOXvsVEH	ENSG00000170989	1.10844	0.00207846	S1PR1
2. HRAS drug DOXvsVEH	ENSG00000139668	1.10817	6.36444e-38	WDFY2
2. HRAS drug DOXvsVEH	ENSG00000176170	1.10815	1.01519e-14	SPHK1
2. HRAS drug DOXvsVEH	ENSG00000123094	1.10737	1.75547e-39	RASSF8
2. HRAS drug DOXvsVEH	ENSG00000165029	1.10567	4.23235e-11	ABCA1
2. HRAS drug DOXvsVEH	ENSG00000065413	1.10239	2.41219e-21	ANKRD44
2. HRAS drug DOXvsVEH	ENSG00000146477	1.10221	6.49392e-08	SLC22A3
2. HRAS drug DOXvsVEH	ENSG00000067798	1.09893	4.22456e-52	NAV3
2. HRAS drug DOXvsVEH	ENSG00000166250	1.09855	5.2301e-87	CLMP
2. HRAS drug DOXvsVEH	ENSG00000148834	1.07636	1.60248e-98	GSTO1
2. HRAS drug DOXvsVEH	ENSG00000177674	1.0745	3.44722e-30	AGTRAP
2. HRAS drug DOXvsVEH	ENSG00000101187	1.05419	1.18501e-23	SLCO4A1
2. HRAS drug DOXvsVEH	ENSG00000091409	1.04866	1.11919e-68	ITGA6
2. HRAS drug DOXvsVEH	ENSG00000065621	1.03883	0.000957028	GSTO2
2. HRAS drug DOXvsVEH	ENSG00000171388	1.03494	9.55684e-07	APLN
2. HRAS drug DOXvsVEH	ENSG00000119771	1.03367	2.76612e-17	KLHL29
2. HRAS drug DOXvsVEH	ENSG00000126368	1.03198	6.23512e-13	NR1D1
2. HRAS drug DOXvsVEH	ENSG00000137309	1.02839	2.38517e-71	HMGA1
2. HRAS drug DOXvsVEH	ENSG00000175182	1.02415	1.18423e-19	FAM131A
2. HRAS drug DOXvsVEH	ENSG00000144136	1.02364	3.93124e-41	SLC20A1
2. HRAS drug DOXvsVEH	ENSG00000082126	1.0181	8.32697e-27	MPP4
2. HRAS drug DOXvsVEH	ENSG00000081181	1.01147	8.86622e-16	ARG2
2. HRAS drug DOXvsVEH	ENSG00000113494	1.01122	0.00761918	PRLR
2. HRAS drug DOXvsVEH	ENSG00000115290	1.00916	2.5634e-05	GRB14
2. HRAS drug DOXvsVEH	ENSG00000115758	1.00616	4.02911e-132	ODC1
2. HRAS drug DOXvsVEH	ENSG00000147010	1.00577	8.76266e-76	SH3KBP1
2. HRAS drug DOXvsVEH	ENSG00000171823	0.999296	1.18914e-15	FBXL14
2. HRAS drug DOXvsVEH	ENSG00000143384	0.994117	1.59311e-47	MCL1
2. HRAS drug DOXvsVEH	ENSG00000133083	0.992846	1.11938e-07	DCLK1
2. HRAS drug DOXvsVEH	ENSG00000125931	0.992581	0.00810513	CITED1
2. HRAS drug DOXvsVEH	ENSG00000161243	0.982568	3.89738e-25	FBXO27
2. HRAS drug DOXvsVEH	ENSG00000110031	0.974267	1.89675e-72	LPXN
2. HRAS drug DOXvsVEH	ENSG00000163395	0.969076	0.00804945	IGFN1
2. HRAS drug DOXvsVEH	ENSG00000121895	0.964722	1.81726e-22	TMEM156
2. HRAS drug DOXvsVEH	ENSG00000175040	0.957644	1.30501e-07	CHST2
2. HRAS drug DOXvsVEH	ENSG00000135074	0.954425	2.73588e-53	ADAM19
2. HRAS drug DOXvsVEH	ENSG00000171346	0.953774	2.20758e-07	KRT15
2. HRAS drug DOXvsVEH	ENSG00000137225	0.948847	0.0064165	CAPN11
2. HRAS drug DOXvsVEH	ENSG00000123610	0.946559	0.0100571	TNFAIP6
2. HRAS drug DOXvsVEH	ENSG00000100292	0.946504	1.73962e-17	HMOX1
2. HRAS drug DOXvsVEH	ENSG00000163513	0.939229	2.61083e-60	TGFBR2
2. HRAS drug DOXvsVEH	ENSG00000132510	0.935465	3.40492e-14	KDM6B
2. HRAS drug DOXvsVEH	ENSG00000101096	0.932621	0.00137822	NFATC2
2. HRAS drug DOXvsVEH	ENSG00000146904	0.929028	0.00787394	EPHA1
2. HRAS drug DOXvsVEH	ENSG00000106333	0.927624	5.41068e-09	PCOLCE
2. HRAS drug DOXvsVEH	ENSG00000111252	0.927469	8.58378e-41	SH2B3
2. HRAS drug DOXvsVEH	ENSG00000174136	0.925449	1.37231e-41	RGMB
2. HRAS drug DOXvsVEH	ENSG00000125148	0.922659	1.22696e-44	MT2A
2. HRAS drug DOXvsVEH	ENSG00000141458	0.921981	2.21843e-40	NPC1
2. HRAS drug DOXvsVEH	ENSG00000141682	0.919964	1.60937e-32	PMAIP1
2. HRAS drug DOXvsVEH	ENSG00000104237	0.918009	0.00786609	RP1
2. HRAS drug DOXvsVEH	ENSG00000125430	0.912002	0.000259487	HS3ST3B1
2. HRAS drug DOXvsVEH	ENSG00000154122	0.911895	1.88074e-19	ANKH
2. HRAS drug DOXvsVEH	ENSG00000101955	0.907079	3.0643e-44	SRPX
2. HRAS drug DOXvsVEH	ENSG00000146242	0.906275	8.26947e-39	TPBG
2. HRAS drug DOXvsVEH	ENSG00000106123	0.906271	6.49566e-28	EPHB6
2. HRAS drug DOXvsVEH	ENSG00000163131	0.90051	0.000258512	CTSS
2. HRAS drug DOXvsVEH	ENSG00000110104	0.899328	3.08317e-44	CCDC86
2. HRAS drug DOXvsVEH	ENSG00000095794	0.898925	6.9484e-13	CREM
2. HRAS drug DOXvsVEH	ENSG00000139289	0.89641	1.04478e-87	PHLDA1
2. HRAS drug DOXvsVEH	ENSG00000164674	0.895742	1.27084e-06	SYTL3
2. HRAS drug DOXvsVEH	ENSG00000164484	0.894441	1.01856e-35	TMEM200A
2. HRAS drug DOXvsVEH	ENSG00000157216	0.890221	1.11853e-16	SSBP3
2. HRAS drug DOXvsVEH	ENSG00000143786	0.890035	1.74119e-15	CNIH3
2. HRAS drug DOXvsVEH	ENSG00000170425	0.889608	4.3766e-45	ADORA2B
2. HRAS drug DOXvsVEH	ENSG00000079263	0.887968	1.16005e-07	SP140
2. HRAS drug DOXvsVEH	ENSG00000141655	0.881373	7.47691e-10	TNFRSF11A
2. HRAS drug DOXvsVEH	ENSG00000111846	0.879765	4.64574e-09	GCNT2
2. HRAS drug DOXvsVEH	ENSG00000134775	0.878788	2.2158e-27	FHOD3
2. HRAS drug DOXvsVEH	ENSG00000166750	0.878402	1.1341e-40	SLFN5
2. HRAS drug DOXvsVEH	ENSG00000118276	0.875439	1.39218e-25	B4GALT6
2. HRAS drug DOXvsVEH	ENSG00000058866	0.874623	0.0107002	DGKG
2. HRAS drug DOXvsVEH	ENSG00000031081	0.873829	1.67391e-15	ARHGAP31
2. HRAS drug DOXvsVEH	ENSG00000174130	0.87297	0.000201697	TLR6
2. HRAS drug DOXvsVEH	ENSG00000148516	0.8712	3.56653e-28	ZEB1
2. HRAS drug DOXvsVEH	ENSG00000089327	0.866818	7.89379e-50	FXYD5
2. HRAS drug DOXvsVEH	ENSG00000172590	0.866152	1.97667e-33	MRPL52
2. HRAS drug DOXvsVEH	ENSG00000103489	0.865415	0.00807245	XYLT1
2. HRAS drug DOXvsVEH	ENSG00000136859	0.861049	3.10652e-18	ANGPTL2
2. HRAS drug DOXvsVEH	ENSG00000170369	0.858211	0.0122782	CST2
2. HRAS drug DOXvsVEH	ENSG00000134324	0.857897	5.52764e-40	LPIN1
2. HRAS drug DOXvsVEH	ENSG00000041353	0.855966	3.81374e-13	RAB27B
2. HRAS drug DOXvsVEH	ENSG00000079215	0.851911	0.000357953	SLC1A3
2. HRAS drug DOXvsVEH	ENSG00000163932	0.851775	1.80376e-23	PRKCD
2. HRAS drug DOXvsVEH	ENSG00000142634	0.851668	1.33317e-31	EFHD2
2. HRAS drug DOXvsVEH	ENSG00000109321	0.847799	0.00693996	AREG
2. HRAS drug DOXvsVEH	ENSG00000134686	0.847629	2.47737e-34	PHC2
2. HRAS drug DOXvsVEH	ENSG00000153132	0.845108	4.17755e-28	CLGN
2. HRAS drug DOXvsVEH	ENSG00000163162	0.844913	8.28401e-26	RNF149
2. HRAS drug DOXvsVEH	ENSG00000178607	0.843711	3.4184e-07	ERN1
2. HRAS drug DOXvsVEH	ENSG00000153714	0.842925	1.07921e-07	LURAP1L
2. HRAS drug DOXvsVEH	ENSG00000003436	0.841288	6.16613e-41	TFPI
2. HRAS drug DOXvsVEH	ENSG00000169047	0.840638	8.63301e-23	IRS1
2. HRAS drug DOXvsVEH	ENSG00000139151	0.837782	0.0109559	PLCZ1
2. HRAS drug DOXvsVEH	ENSG00000087074	0.836278	1.60436e-34	PPP1R15A
2. HRAS drug DOXvsVEH	ENSG00000137331	0.835509	1.9436e-08	IER3
2. HRAS drug DOXvsVEH	ENSG00000164483	0.831015	3.40717e-05	SAMD3
2. HRAS drug DOXvsVEH	ENSG00000167106	0.822526	8.9803e-19	FAM102A
2. HRAS drug DOXvsVEH	ENSG00000157240	0.81867	3.92759e-30	FZD1
2. HRAS drug DOXvsVEH	ENSG00000177606	0.810691	0.000116236	JUN
2. HRAS drug DOXvsVEH	ENSG00000075213	0.810398	6.67878e-28	SEMA3A
2. HRAS drug DOXvsVEH	ENSG00000120217	0.807713	2.60545e-21	CD274
2. HRAS drug DOXvsVEH	ENSG00000122547	0.807382	5.2175e-06	EEPD1
2. HRAS drug DOXvsVEH	ENSG00000113356	0.804838	1.66568e-15	POLR3G
2. HRAS drug DOXvsVEH	ENSG00000136840	0.803704	1.83049e-16	ST6GALNAC4
2. HRAS drug DOXvsVEH	ENSG00000099194	0.800965	1.61792e-30	SCD
2. HRAS drug DOXvsVEH	ENSG00000147394	0.798604	1.20862e-07	ZNF185
2. HRAS drug DOXvsVEH	ENSG00000112715	0.794391	1.37031e-11	VEGFA
2. HRAS drug DOXvsVEH	ENSG00000174996	0.794342	2.78625e-31	KLC2
2. HRAS drug DOXvsVEH	ENSG00000107949	0.793252	8.72864e-36	BCCIP
2. HRAS drug DOXvsVEH	ENSG00000128606	0.792858	2.24171e-24	LRRC17
2. HRAS drug DOXvsVEH	ENSG00000113319	0.790586	1.21949e-20	RASGRF2
2. HRAS drug DOXvsVEH	ENSG00000070495	0.790372	1.55347e-22	JMJD6
2. HRAS drug DOXvsVEH	ENSG00000159208	0.789719	0.00010089	CIART
2. HRAS drug DOXvsVEH	ENSG00000164683	0.788496	0.01001	HEY1
2. HRAS drug DOXvsVEH	ENSG00000100284	0.788448	2.05224e-14	TOM1
2. HRAS drug DOXvsVEH	ENSG00000135047	0.787051	6.80381e-43	CTSL
2. HRAS drug DOXvsVEH	ENSG00000117594	0.786999	0.01239	HSD11B1
2. HRAS drug DOXvsVEH	ENSG00000125812	0.785973	1.70563e-21	GZF1
2. HRAS drug DOXvsVEH	ENSG00000062282	0.783775	5.12326e-11	DGAT2
2. HRAS drug DOXvsVEH	ENSG00000128578	0.782265	2.38839e-36	STRIP2
2. HRAS drug DOXvsVEH	ENSG00000123977	0.777923	5.52506e-08	DAW1
2. HRAS drug DOXvsVEH	ENSG00000115170	0.775127	2.45395e-23	ACVR1
2. HRAS drug DOXvsVEH	ENSG00000124406	0.773169	0.00311511	ATP8A1
2. HRAS drug DOXvsVEH	ENSG00000127920	0.772248	3.27423e-36	GNG11
2. HRAS drug DOXvsVEH	ENSG00000137494	0.771403	1.6748e-16	ANKRD42
2. HRAS drug DOXvsVEH	ENSG00000151012	0.76997	3.37305e-20	SLC7A11
2. HRAS drug DOXvsVEH	ENSG00000134996	0.768907	2.2025e-21	OSTF1
2. HRAS drug DOXvsVEH	ENSG00000123908	0.768517	1.47212e-14	AGO2
2. HRAS drug DOXvsVEH	ENSG00000113552	0.767414	6.4129e-30	GNPDA1
2. HRAS drug DOXvsVEH	ENSG00000151789	0.766608	0.000819106	ZNF385D
2. HRAS drug DOXvsVEH	ENSG00000115556	0.766278	0.00515453	PLCD4
2. HRAS drug DOXvsVEH	ENSG00000111012	0.756833	0.00131116	CYP27B1
2. HRAS drug DOXvsVEH	ENSG00000166963	0.756492	3.09567e-11	MAP1A
2. HRAS drug DOXvsVEH	ENSG00000153823	0.749546	1.04757e-06	PID1
2. HRAS drug DOXvsVEH	ENSG00000112137	0.748744	0.00119939	PHACTR1
2. HRAS drug DOXvsVEH	ENSG00000166922	0.748611	1.00036e-21	SCG5
2. HRAS drug DOXvsVEH	ENSG00000130706	0.741726	8.7499e-29	ADRM1
2. HRAS drug DOXvsVEH	ENSG00000156103	0.740616	4.58886e-19	MMP16
2. HRAS drug DOXvsVEH	ENSG00000145685	0.739815	1.05098e-22	LHFPL2
2. HRAS drug DOXvsVEH	ENSG00000175832	0.737277	4.03774e-15	ETV4
2. HRAS drug DOXvsVEH	ENSG00000138623	0.734143	9.6053e-25	SEMA7A
2. HRAS drug DOXvsVEH	ENSG00000064886	0.73358	0.019125	CHI3L2
2. HRAS drug DOXvsVEH	ENSG00000115884	0.733333	2.28021e-39	SDC1
2. HRAS drug DOXvsVEH	ENSG00000163795	0.727671	0.00331355	ZNF513
2. HRAS drug DOXvsVEH	ENSG00000125266	0.726268	1.39535e-15	EFNB2
2. HRAS drug DOXvsVEH	ENSG00000161638	0.723118	5.77057e-47	ITGA5
2. HRAS drug DOXvsVEH	ENSG00000162413	0.718531	8.13266e-24	KLHL21
2. HRAS drug DOXvsVEH	ENSG00000112576	0.717639	1.15333e-29	CCND3
2. HRAS drug DOXvsVEH	ENSG00000137760	0.715924	7.27974e-10	ALKBH8
2. HRAS drug DOXvsVEH	ENSG00000161653	0.715447	0.000540667	NAGS
2. HRAS drug DOXvsVEH	ENSG00000154146	0.713551	2.35188e-16	NRGN
2. HRAS drug DOXvsVEH	ENSG00000115963	0.712256	1.96363e-14	RND3
2. HRAS drug DOXvsVEH	ENSG00000137501	0.711872	5.36408e-10	SYTL2
2. HRAS drug DOXvsVEH	ENSG00000137312	0.710753	1.9381e-46	FLOT1
2. HRAS drug DOXvsVEH	ENSG00000145040	0.708068	0.000148006	UCN2
2. HRAS drug DOXvsVEH	ENSG00000168389	0.706863	1.51311e-08	MFSD2A
2. HRAS drug DOXvsVEH	ENSG00000090924	0.705508	6.16049e-22	PLEKHG2
2. HRAS drug DOXvsVEH	ENSG00000166925	0.703117	2.69391e-20	TSC22D4
2. HRAS drug DOXvsVEH	ENSG00000132661	0.702641	3.893e-19	NXT1
2. HRAS drug DOXvsVEH	ENSG00000147383	0.701504	1.17938e-21	NSDHL
2. HRAS drug DOXvsVEH	ENSG00000091490	0.700304	0.000102453	SEL1L3
2. HRAS drug DOXvsVEH	ENSG00000124225	0.700052	3.53038e-09	PMEPA1
2. HRAS drug DOXvsVEH	ENSG00000171033	0.698749	5.98153e-20	PKIA
2. HRAS drug DOXvsVEH	ENSG00000130640	0.697751	1.40419e-29	TUBGCP2
2. HRAS drug DOXvsVEH	ENSG00000134107	0.695629	5.41792e-15	BHLHE40
2. HRAS drug DOXvsVEH	ENSG00000066248	0.695192	0.0204741	NGEF
2. HRAS drug DOXvsVEH	ENSG00000095209	0.692942	1.71697e-13	TMEM38B
2. HRAS drug DOXvsVEH	ENSG00000163644	0.692467	9.04067e-07	PPM1K
2. HRAS drug DOXvsVEH	ENSG00000143387	0.692437	3.3295e-21	CTSK
2. HRAS drug DOXvsVEH	ENSG00000117877	0.689896	2.78422e-21	CD3EAP
2. HRAS drug DOXvsVEH	ENSG00000130479	0.689641	1.59725e-13	MAP1S
2. HRAS drug DOXvsVEH	ENSG00000157827	0.685426	6.96829e-21	FMNL2
2. HRAS drug DOXvsVEH	ENSG00000169710	0.682259	1.18914e-15	FASN
2. HRAS drug DOXvsVEH	ENSG00000131015	0.679708	8.80367e-09	ULBP2
2. HRAS drug DOXvsVEH	ENSG00000133961	0.677488	1.24767e-29	NUMB
2. HRAS drug DOXvsVEH	ENSG00000142409	0.676894	1.90582e-09	ZNF787
2. HRAS drug DOXvsVEH	ENSG00000170373	0.674579	0.0126569	CST1
2. HRAS drug DOXvsVEH	ENSG00000165886	0.673378	7.29059e-15	UBTD1
2. HRAS drug DOXvsVEH	ENSG00000120306	0.672357	5.02297e-22	CYSTM1
2. HRAS drug DOXvsVEH	ENSG00000107020	0.671922	5.4101e-14	PLGRKT
2. HRAS drug DOXvsVEH	ENSG00000177542	0.671	1.0379e-20	SLC25A22
2. HRAS drug DOXvsVEH	ENSG00000108932	0.668619	0.00202279	SLC16A6
2. HRAS drug DOXvsVEH	ENSG00000006652	0.665802	6.44268e-18	IFRD1
2. HRAS drug DOXvsVEH	ENSG00000164543	0.665387	1.21514e-28	STK17A
2. HRAS drug DOXvsVEH	ENSG00000153395	0.664076	2.2312e-23	LPCAT1
2. HRAS drug DOXvsVEH	ENSG00000139722	0.663632	6.71208e-28	VPS37B
2. HRAS drug DOXvsVEH	ENSG00000108788	0.663272	6.29932e-23	MLX
2. HRAS drug DOXvsVEH	ENSG00000137547	0.662919	1.56026e-29	MRPL15
2. HRAS drug DOXvsVEH	ENSG00000101189	0.6624	1.6256e-16	MRGBP
2. HRAS drug DOXvsVEH	ENSG00000143256	0.65918	1.99966e-26	PFDN2
2. HRAS drug DOXvsVEH	ENSG00000164520	0.658415	0.00136651	RAET1E
2. HRAS drug DOXvsVEH	ENSG00000175166	0.656964	2.88371e-60	PSMD2
2. HRAS drug DOXvsVEH	ENSG00000140263	0.654922	2.97252e-11	SORD
2. HRAS drug DOXvsVEH	ENSG00000103326	0.65468	8.20862e-13	CAPN15
2. HRAS drug DOXvsVEH	ENSG00000158458	0.654303	2.02956e-06	NRG2
2. HRAS drug DOXvsVEH	ENSG00000106714	0.653774	1.62816e-05	CNTNAP3
2. HRAS drug DOXvsVEH	ENSG00000143772	0.651793	2.61089e-05	ITPKB
2. HRAS drug DOXvsVEH	ENSG00000108509	0.650747	4.80305e-17	CAMTA2
2. HRAS drug DOXvsVEH	ENSG00000083223	0.649946	6.159e-11	TUT7
2. HRAS drug DOXvsVEH	ENSG00000116017	0.648108	0.000365098	ARID3A
2. HRAS drug DOXvsVEH	ENSG00000110172	0.647767	5.90159e-18	CHORDC1
2. HRAS drug DOXvsVEH	ENSG00000114767	0.64765	3.75572e-17	RRP9
2. HRAS drug DOXvsVEH	ENSG00000149781	0.647199	0.0204847	FERMT3
2. HRAS drug DOXvsVEH	ENSG00000147065	0.646183	1.8875e-47	MSN
2. HRAS drug DOXvsVEH	ENSG00000006468	0.645799	3.63826e-18	ETV1
2. HRAS drug DOXvsVEH	ENSG00000142684	0.645479	1.23238e-08	ZNF593
2. HRAS drug DOXvsVEH	ENSG00000149091	0.643682	2.96798e-19	DGKZ
2. HRAS drug DOXvsVEH	ENSG00000052749	0.643533	1.92165e-23	RRP12
2. HRAS drug DOXvsVEH	ENSG00000065923	0.642701	2.6719e-21	SLC9A7
2. HRAS drug DOXvsVEH	ENSG00000168062	0.64232	0.0270797	BATF2
2. HRAS drug DOXvsVEH	ENSG00000086730	0.641908	0.00242482	LAT2
2. HRAS drug DOXvsVEH	ENSG00000176438	0.638938	0.000536305	SYNE3
2. HRAS drug DOXvsVEH	ENSG00000157557	0.638372	1.50567e-20	ETS2
2. HRAS drug DOXvsVEH	ENSG00000092871	0.637341	1.73635e-12	RFFL
2. HRAS drug DOXvsVEH	ENSG00000072042	0.636671	6.88921e-20	RDH11
2. HRAS drug DOXvsVEH	ENSG00000149564	0.634782	1.5433e-05	ESAM
2. HRAS drug DOXvsVEH	ENSG00000136950	0.63377	3.37615e-26	ARPC5L
2. HRAS drug DOXvsVEH	ENSG00000025772	0.632928	1.2412e-38	TOMM34
2. HRAS drug DOXvsVEH	ENSG00000145860	0.632614	1.18224e-22	RNF145
2. HRAS drug DOXvsVEH	ENSG00000144355	0.632568	4.22698e-09	DLX1
2. HRAS drug DOXvsVEH	ENSG00000137965	0.628502	1.41776e-05	IFI44
2. HRAS drug DOXvsVEH	ENSG00000141522	0.627536	6.41485e-29	ARHGDIA
2. HRAS drug DOXvsVEH	ENSG00000090447	0.626769	5.63048e-07	TFAP4
2. HRAS drug DOXvsVEH	ENSG00000136826	0.626602	0.000356792	KLF4
2. HRAS drug DOXvsVEH	ENSG00000173281	0.625905	0.00017952	PPP1R3B
2. HRAS drug DOXvsVEH	ENSG00000176597	0.622676	3.56721e-07	B3GNT5
2. HRAS drug DOXvsVEH	ENSG00000136830	0.621443	2.24171e-24	NIBAN2
2. HRAS drug DOXvsVEH	ENSG00000137825	0.620418	5.80343e-05	ITPKA
2. HRAS drug DOXvsVEH	ENSG00000164687	0.620329	6.15934e-09	FABP5
2. HRAS drug DOXvsVEH	ENSG00000165175	0.620299	6.18858e-14	MID1IP1
2. HRAS drug DOXvsVEH	ENSG00000134955	0.618625	1.32951e-05	SLC37A2
2. HRAS drug DOXvsVEH	ENSG00000102265	0.614969	2.45829e-35	TIMP1
2. HRAS drug DOXvsVEH	ENSG00000158125	0.613851	8.91054e-06	XDH
2. HRAS drug DOXvsVEH	ENSG00000163297	0.61266	2.21109e-27	ANTXR2
2. HRAS drug DOXvsVEH	ENSG00000160193	0.611791	1.93664e-10	WDR4
2. HRAS drug DOXvsVEH	ENSG00000131370	0.609981	3.80876e-14	SH3BP5
2. HRAS drug DOXvsVEH	ENSG00000119574	0.608039	5.73606e-09	ZBTB45
2. HRAS drug DOXvsVEH	ENSG00000100852	0.607374	2.8591e-25	ARHGAP5
2. HRAS drug DOXvsVEH	ENSG00000154734	0.606435	1.85361e-07	ADAMTS1
2. HRAS drug DOXvsVEH	ENSG00000115756	0.605418	9.17876e-21	HPCAL1
2. HRAS drug DOXvsVEH	ENSG00000168228	0.605195	4.15131e-09	ZCCHC4
2. HRAS drug DOXvsVEH	ENSG00000090273	0.604214	1.03684e-28	NUDC
2. HRAS drug DOXvsVEH	ENSG00000136244	0.602436	0.000121259	IL6
2. HRAS drug DOXvsVEH	ENSG00000170545	0.601338	2.07443e-20	SMAGP
2. HRAS drug DOXvsVEH	ENSG00000139174	0.601165	0.0321406	PRICKLE1
2. HRAS drug DOXvsVEH	ENSG00000100564	0.600946	0.000443986	PIGH
2. HRAS drug DOXvsVEH	ENSG00000131016	0.60092	2.72448e-05	AKAP12
2. HRAS drug DOXvsVEH	ENSG00000066117	0.600819	1.20425e-32	SMARCD1
2. HRAS drug DOXvsVEH	ENSG00000038945	0.598878	0.0238973	MSR1
2. HRAS drug DOXvsVEH	ENSG00000141934	0.598667	1.16736e-14	PLPP2
2. HRAS drug DOXvsVEH	ENSG00000171791	0.596188	3.14434e-07	BCL2
2. HRAS drug DOXvsVEH	ENSG00000138134	0.594469	2.66323e-11	STAMBPL1
2. HRAS drug DOXvsVEH	ENSG00000122641	0.59371	1.96377e-30	INHBA
2. HRAS drug DOXvsVEH	ENSG00000133805	0.592551	2.62527e-05	AMPD3
2. HRAS drug DOXvsVEH	ENSG00000105281	0.590369	7.26863e-18	SLC1A5
2. HRAS drug DOXvsVEH	ENSG00000163738	0.588795	1.98889e-07	MTHFD2L
2. HRAS drug DOXvsVEH	ENSG00000072310	0.588324	8.2467e-10	SREBF1
2. HRAS drug DOXvsVEH	ENSG00000163565	0.587927	2.42113e-15	IFI16
2. HRAS drug DOXvsVEH	ENSG00000159840	0.587188	1.70749e-19	ZYX
2. HRAS drug DOXvsVEH	ENSG00000163686	0.586527	2.3251e-05	ABHD6
2. HRAS drug DOXvsVEH	ENSG00000079156	0.585907	4.92356e-12	OSBPL6
2. HRAS drug DOXvsVEH	ENSG00000176894	-0.585139	3.19926e-05	PXMP2
2. HRAS drug DOXvsVEH	ENSG00000138764	-0.587342	2.23008e-05	CCNG2
2. HRAS drug DOXvsVEH	ENSG00000166398	-0.587873	3.09634e-10	KIAA0355
2. HRAS drug DOXvsVEH	ENSG00000068885	-0.589522	1.66068e-08	IFT80
2. HRAS drug DOXvsVEH	ENSG00000012983	-0.589825	2.19546e-18	MAP4K5
2. HRAS drug DOXvsVEH	ENSG00000128833	-0.589988	0.000135241	MYO5C
2. HRAS drug DOXvsVEH	ENSG00000130881	-0.590099	4.79142e-05	LRP3
2. HRAS drug DOXvsVEH	ENSG00000068383	-0.592266	2.70921e-14	INPP5A
2. HRAS drug DOXvsVEH	ENSG00000152154	-0.592294	0.0334234	TMEM178A
2. HRAS drug DOXvsVEH	ENSG00000108448	-0.59236	0.000330493	TRIM16L
2. HRAS drug DOXvsVEH	ENSG00000163564	-0.592612	0.0104796	PYHIN1
2. HRAS drug DOXvsVEH	ENSG00000175455	-0.59315	1.67955e-19	CCDC14
2. HRAS drug DOXvsVEH	ENSG00000108375	-0.596568	0.00399354	RNF43
2. HRAS drug DOXvsVEH	ENSG00000148700	-0.596592	2.41065e-15	ADD3
2. HRAS drug DOXvsVEH	ENSG00000160447	-0.59681	1.30081e-07	PKN3
2. HRAS drug DOXvsVEH	ENSG00000102312	-0.597243	1.32257e-15	PORCN
2. HRAS drug DOXvsVEH	ENSG00000065308	-0.597777	1.21362e-21	TRAM2
2. HRAS drug DOXvsVEH	ENSG00000026950	-0.597983	0.000250871	BTN3A1
2. HRAS drug DOXvsVEH	ENSG00000157873	-0.598341	1.6531e-05	TNFRSF14
2. HRAS drug DOXvsVEH	ENSG00000162772	-0.598732	7.75053e-05	ATF3
2. HRAS drug DOXvsVEH	ENSG00000178700	-0.601127	6.42704e-13	DHFR2
2. HRAS drug DOXvsVEH	ENSG00000094631	-0.601736	2.97699e-14	HDAC6
2. HRAS drug DOXvsVEH	ENSG00000115902	-0.602677	1.15017e-06	SLC1A4
2. HRAS drug DOXvsVEH	ENSG00000101335	-0.602993	3.18159e-07	MYL9
2. HRAS drug DOXvsVEH	ENSG00000128604	-0.603381	0.00787224	IRF5
2. HRAS drug DOXvsVEH	ENSG00000128487	-0.603871	4.327e-17	SPECC1
2. HRAS drug DOXvsVEH	ENSG00000135124	-0.60412	0.000269348	P2RX4
2. HRAS drug DOXvsVEH	ENSG00000121236	-0.605567	1.20197e-07	TRIM6
2. HRAS drug DOXvsVEH	ENSG00000156587	-0.606443	9.09447e-07	UBE2L6
2. HRAS drug DOXvsVEH	ENSG00000125384	-0.606785	3.06988e-06	PTGER2
2. HRAS drug DOXvsVEH	ENSG00000115129	-0.607307	2.43205e-09	TP53I3
2. HRAS drug DOXvsVEH	ENSG00000107719	-0.608044	2.05782e-05	PALD1
2. HRAS drug DOXvsVEH	ENSG00000006756	-0.608309	2.81053e-11	ARSD
2. HRAS drug DOXvsVEH	ENSG00000152229	-0.608759	6.4265e-05	PSTPIP2
2. HRAS drug DOXvsVEH	ENSG00000164125	-0.610579	0.0179991	GASK1B
2. HRAS drug DOXvsVEH	ENSG00000151150	-0.610827	1.79253e-05	ANK3
2. HRAS drug DOXvsVEH	ENSG00000168685	-0.61241	2.76194e-07	IL7R
2. HRAS drug DOXvsVEH	ENSG00000135424	-0.613685	1.2162e-22	ITGA7
2. HRAS drug DOXvsVEH	ENSG00000165804	-0.614795	4.53745e-06	ZNF219
2. HRAS drug DOXvsVEH	ENSG00000013016	-0.614879	2.06245e-19	EHD3
2. HRAS drug DOXvsVEH	ENSG00000049239	-0.616117	5.07116e-11	H6PD
2. HRAS drug DOXvsVEH	ENSG00000168487	-0.616939	9.45217e-14	BMP1
2. HRAS drug DOXvsVEH	ENSG00000161860	-0.617145	0.0276531	SYCE2
2. HRAS drug DOXvsVEH	ENSG00000152056	-0.61733	9.04067e-07	AP1S3
2. HRAS drug DOXvsVEH	ENSG00000103479	-0.617963	1.90323e-16	RBL2
2. HRAS drug DOXvsVEH	ENSG00000165821	-0.619224	0.000667975	SALL2
2. HRAS drug DOXvsVEH	ENSG00000167972	-0.619251	1.43926e-13	ABCA3
2. HRAS drug DOXvsVEH	ENSG00000172382	-0.61958	0.0149607	PRSS27
2. HRAS drug DOXvsVEH	ENSG00000156509	-0.619814	2.05232e-07	FBXO43
2. HRAS drug DOXvsVEH	ENSG00000104823	-0.620294	9.21032e-07	ECH1
2. HRAS drug DOXvsVEH	ENSG00000007968	-0.620961	1.59278e-08	E2F2
2. HRAS drug DOXvsVEH	ENSG00000141448	-0.621041	5.17825e-09	GATA6
2. HRAS drug DOXvsVEH	ENSG00000154040	-0.621521	0.00062251	CABYR
2. HRAS drug DOXvsVEH	ENSG00000124171	-0.621665	0.00369824	PARD6B
2. HRAS drug DOXvsVEH	ENSG00000110315	-0.62171	2.03291e-16	RNF141
2. HRAS drug DOXvsVEH	ENSG00000138193	-0.626697	3.91768e-13	PLCE1
2. HRAS drug DOXvsVEH	ENSG00000127561	-0.627277	0.00183641	SYNGR3
2. HRAS drug DOXvsVEH	ENSG00000115267	-0.627351	0.000404667	IFIH1
2. HRAS drug DOXvsVEH	ENSG00000169604	-0.627916	5.43526e-32	ANTXR1
2. HRAS drug DOXvsVEH	ENSG00000163347	-0.629744	2.58202e-06	CLDN1
2. HRAS drug DOXvsVEH	ENSG00000140443	-0.631037	1.79037e-10	IGF1R
2. HRAS drug DOXvsVEH	ENSG00000138131	-0.63194	0.0216733	LOXL4
2. HRAS drug DOXvsVEH	ENSG00000153094	-0.632042	5.33156e-06	BCL2L11
2. HRAS drug DOXvsVEH	ENSG00000007933	-0.633342	0.00547287	FMO3
2. HRAS drug DOXvsVEH	ENSG00000156675	-0.633563	8.03061e-08	RAB11FIP1
2. HRAS drug DOXvsVEH	ENSG00000164188	-0.63382	0.0236691	RANBP3L
2. HRAS drug DOXvsVEH	ENSG00000166741	-0.635033	7.00689e-06	NNMT
2. HRAS drug DOXvsVEH	ENSG00000109339	-0.635033	0.0268608	MAPK10
2. HRAS drug DOXvsVEH	ENSG00000162643	-0.636556	0.0206031	WDR63
2. HRAS drug DOXvsVEH	ENSG00000143226	-0.637106	0.027911	FCGR2A
2. HRAS drug DOXvsVEH	ENSG00000100342	-0.638005	0.00202781	APOL1
2. HRAS drug DOXvsVEH	ENSG00000168502	-0.638224	2.82856e-16	MTCL1
2. HRAS drug DOXvsVEH	ENSG00000000971	-0.6384	9.49801e-12	CFH
2. HRAS drug DOXvsVEH	ENSG00000143515	-0.63848	9.23586e-22	ATP8B2
2. HRAS drug DOXvsVEH	ENSG00000169231	-0.639489	2.36752e-12	THBS3
2. HRAS drug DOXvsVEH	ENSG00000167306	-0.639811	1.73447e-05	MYO5B
2. HRAS drug DOXvsVEH	ENSG00000155324	-0.640443	1.7599e-15	GRAMD2B
2. HRAS drug DOXvsVEH	ENSG00000129657	-0.641035	5.20448e-21	SEC14L1
2. HRAS drug DOXvsVEH	ENSG00000153029	-0.64107	2.87015e-08	MR1
2. HRAS drug DOXvsVEH	ENSG00000009413	-0.641727	1.41616e-12	REV3L
2. HRAS drug DOXvsVEH	ENSG00000048740	-0.643982	0.00850107	CELF2
2. HRAS drug DOXvsVEH	ENSG00000153558	-0.644936	8.78633e-07	FBXL2
2. HRAS drug DOXvsVEH	ENSG00000112079	-0.64549	4.49018e-22	STK38
2. HRAS drug DOXvsVEH	ENSG00000135604	-0.646107	0.010329	STX11
2. HRAS drug DOXvsVEH	ENSG00000152377	-0.646285	8.84758e-40	SPOCK1
2. HRAS drug DOXvsVEH	ENSG00000008517	-0.646682	0.0268608	IL32
2. HRAS drug DOXvsVEH	ENSG00000103034	-0.64722	0.0265649	NDRG4
2. HRAS drug DOXvsVEH	ENSG00000111653	-0.647784	7.7769e-07	ING4
2. HRAS drug DOXvsVEH	ENSG00000137198	-0.648225	9.56502e-10	GMPR
2. HRAS drug DOXvsVEH	ENSG00000142279	-0.64881	2.20524e-07	WTIP
2. HRAS drug DOXvsVEH	ENSG00000103227	-0.649044	7.51356e-06	LMF1
2. HRAS drug DOXvsVEH	ENSG00000104205	-0.649177	0.00106546	SGK3
2. HRAS drug DOXvsVEH	ENSG00000165171	-0.650893	0.0159777	METTL27
2. HRAS drug DOXvsVEH	ENSG00000167766	-0.651106	2.28917e-17	ZNF83
2. HRAS drug DOXvsVEH	ENSG00000141447	-0.653517	3.23729e-14	OSBPL1A
2. HRAS drug DOXvsVEH	ENSG00000135679	-0.655115	4.84355e-18	MDM2
2. HRAS drug DOXvsVEH	ENSG00000173705	-0.656421	0.000168271	SUSD5
2. HRAS drug DOXvsVEH	ENSG00000126583	-0.656869	0.0260158	PRKCG
2. HRAS drug DOXvsVEH	ENSG00000074590	-0.656886	1.17916e-11	NUAK1
2. HRAS drug DOXvsVEH	ENSG00000142408	-0.657442	1.78884e-19	CACNG8
2. HRAS drug DOXvsVEH	ENSG00000130270	-0.657899	1.82613e-05	ATP8B3
2. HRAS drug DOXvsVEH	ENSG00000128573	-0.657939	0.00482544	FOXP2
2. HRAS drug DOXvsVEH	ENSG00000168300	-0.660584	4.66754e-07	PCMTD1
2. HRAS drug DOXvsVEH	ENSG00000004399	-0.661196	4.71642e-16	PLXND1
2. HRAS drug DOXvsVEH	ENSG00000167363	-0.661345	0.0179895	FN3K
2. HRAS drug DOXvsVEH	ENSG00000010318	-0.662288	0.000358115	PHF7
2. HRAS drug DOXvsVEH	ENSG00000113739	-0.662646	1.2046e-42	STC2
2. HRAS drug DOXvsVEH	ENSG00000143847	-0.662742	0.0138639	PPFIA4
2. HRAS drug DOXvsVEH	ENSG00000072422	-0.663674	3.46969e-10	RHOBTB1
2. HRAS drug DOXvsVEH	ENSG00000006453	-0.664419	9.91929e-14	BAIAP2L1
2. HRAS drug DOXvsVEH	ENSG00000172380	-0.665328	2.39883e-28	GNG12
2. HRAS drug DOXvsVEH	ENSG00000050165	-0.665982	4.99619e-48	DKK3
2. HRAS drug DOXvsVEH	ENSG00000104213	-0.666077	0.00455219	PDGFRL
2. HRAS drug DOXvsVEH	ENSG00000153317	-0.666397	6.55957e-37	ASAP1
2. HRAS drug DOXvsVEH	ENSG00000139173	-0.667409	0.000164103	TMEM117
2. HRAS drug DOXvsVEH	ENSG00000108639	-0.668942	6.73869e-19	SYNGR2
2. HRAS drug DOXvsVEH	ENSG00000163171	-0.670234	7.302e-37	CDC42EP3
2. HRAS drug DOXvsVEH	ENSG00000075651	-0.670457	9.15957e-07	PLD1
2. HRAS drug DOXvsVEH	ENSG00000119280	-0.671871	1.01108e-12	C1orf198
2. HRAS drug DOXvsVEH	ENSG00000171533	-0.672969	1.18022e-05	MAP6
2. HRAS drug DOXvsVEH	ENSG00000135502	-0.674092	0.0120485	SLC26A10
2. HRAS drug DOXvsVEH	ENSG00000162616	-0.675443	2.14909e-17	DNAJB4
2. HRAS drug DOXvsVEH	ENSG00000155016	-0.677145	2.65221e-16	CYP2U1
2. HRAS drug DOXvsVEH	ENSG00000166949	-0.67786	7.78983e-34	SMAD3
2. HRAS drug DOXvsVEH	ENSG00000040275	-0.678396	9.4979e-21	SPDL1
2. HRAS drug DOXvsVEH	ENSG00000168672	-0.678483	2.27642e-07	LRATD2
2. HRAS drug DOXvsVEH	ENSG00000101665	-0.679818	9.8398e-16	SMAD7
2. HRAS drug DOXvsVEH	ENSG00000172508	-0.679869	0.0171079	CARNS1
2. HRAS drug DOXvsVEH	ENSG00000109501	-0.681203	2.62428e-19	WFS1
2. HRAS drug DOXvsVEH	ENSG00000162078	-0.681364	0.017175	ZG16B
2. HRAS drug DOXvsVEH	ENSG00000157613	-0.682081	9.5094e-25	CREB3L1
2. HRAS drug DOXvsVEH	ENSG00000163050	-0.68214	1.25235e-06	COQ8A
2. HRAS drug DOXvsVEH	ENSG00000152926	-0.682616	3.39183e-08	ZNF117
2. HRAS drug DOXvsVEH	ENSG00000132182	-0.684541	3.79875e-19	NUP210
2. HRAS drug DOXvsVEH	ENSG00000129474	-0.684607	5.97646e-32	AJUBA
2. HRAS drug DOXvsVEH	ENSG00000008277	-0.684882	4.19526e-07	ADAM22
2. HRAS drug DOXvsVEH	ENSG00000135269	-0.685546	2.41322e-34	TES
2. HRAS drug DOXvsVEH	ENSG00000109452	-0.686698	2.38269e-22	INPP4B
2. HRAS drug DOXvsVEH	ENSG00000035862	-0.688162	4.84952e-47	TIMP2
2. HRAS drug DOXvsVEH	ENSG00000167601	-0.68843	1.8794e-42	AXL
2. HRAS drug DOXvsVEH	ENSG00000167964	-0.688977	2.60531e-05	RAB26
2. HRAS drug DOXvsVEH	ENSG00000029534	-0.689398	0.0190171	ANK1
2. HRAS drug DOXvsVEH	ENSG00000154258	-0.69042	0.00913708	ABCA9
2. HRAS drug DOXvsVEH	ENSG00000150347	-0.692221	3.41087e-10	ARID5B
2. HRAS drug DOXvsVEH	ENSG00000171509	-0.692573	0.0227397	RXFP1
2. HRAS drug DOXvsVEH	ENSG00000138449	-0.692939	0.001085	SLC40A1
2. HRAS drug DOXvsVEH	ENSG00000162241	-0.693192	0.00196809	SLC25A45
2. HRAS drug DOXvsVEH	ENSG00000138380	-0.695265	2.17017e-05	CARF
2. HRAS drug DOXvsVEH	ENSG00000154914	-0.697644	0.00977362	USP43
2. HRAS drug DOXvsVEH	ENSG00000112144	-0.697706	1.06432e-19	ICK
2. HRAS drug DOXvsVEH	ENSG00000130518	-0.698063	0.0221861	IQCN
2. HRAS drug DOXvsVEH	ENSG00000100626	-0.698517	1.5319e-25	GALNT16
2. HRAS drug DOXvsVEH	ENSG00000110237	-0.699511	8.86776e-18	ARHGEF17
2. HRAS drug DOXvsVEH	ENSG00000129667	-0.702198	6.75793e-08	RHBDF2
2. HRAS drug DOXvsVEH	ENSG00000149591	-0.703197	1.10857e-15	TAGLN
2. HRAS drug DOXvsVEH	ENSG00000168795	-0.705172	1.18969e-08	ZBTB5
2. HRAS drug DOXvsVEH	ENSG00000143390	-0.705296	4.39954e-19	RFX5
2. HRAS drug DOXvsVEH	ENSG00000177694	-0.705484	0.0205979	NAALADL2
2. HRAS drug DOXvsVEH	ENSG00000176697	-0.709101	2.364e-09	BDNF
2. HRAS drug DOXvsVEH	ENSG00000168010	-0.71	3.82105e-17	ATG16L2
2. HRAS drug DOXvsVEH	ENSG00000117597	-0.712235	5.75774e-12	UTP25
2. HRAS drug DOXvsVEH	ENSG00000105339	-0.713328	1.70484e-11	DENND3
2. HRAS drug DOXvsVEH	ENSG00000171180	-0.714825	0.018512	OR2M4
2. HRAS drug DOXvsVEH	ENSG00000129116	-0.71511	7.692e-22	PALLD
2. HRAS drug DOXvsVEH	ENSG00000142765	-0.715785	0.0201932	SYTL1
2. HRAS drug DOXvsVEH	ENSG00000105929	-0.716036	0.000133331	ATP6V0A4
2. HRAS drug DOXvsVEH	ENSG00000047936	-0.716167	0.0204489	ROS1
2. HRAS drug DOXvsVEH	ENSG00000164574	-0.716582	3.35979e-58	GALNT10
2. HRAS drug DOXvsVEH	ENSG00000168386	-0.717464	0.000209052	FILIP1L
2. HRAS drug DOXvsVEH	ENSG00000138594	-0.718111	1.24159e-35	TMOD3
2. HRAS drug DOXvsVEH	ENSG00000107902	-0.718363	0.00227631	LHPP
2. HRAS drug DOXvsVEH	ENSG00000105810	-0.718391	3.17781e-19	CDK6
2. HRAS drug DOXvsVEH	ENSG00000166165	-0.718963	0.00436412	CKB
2. HRAS drug DOXvsVEH	ENSG00000143367	-0.71998	8.42256e-15	TUFT1
2. HRAS drug DOXvsVEH	ENSG00000167107	-0.722335	8.37709e-08	ACSF2
2. HRAS drug DOXvsVEH	ENSG00000121310	-0.723026	2.80741e-07	ECHDC2
2. HRAS drug DOXvsVEH	ENSG00000158164	-0.723647	6.02659e-08	TMSB15A
2. HRAS drug DOXvsVEH	ENSG00000139793	-0.724099	1.84441e-16	MBNL2
2. HRAS drug DOXvsVEH	ENSG00000142197	-0.728325	1.179e-10	DOP1B
2. HRAS drug DOXvsVEH	ENSG00000138658	-0.728532	7.90164e-12	ZGRF1
2. HRAS drug DOXvsVEH	ENSG00000139112	-0.730162	4.93669e-08	GABARAPL1
2. HRAS drug DOXvsVEH	ENSG00000149927	-0.732875	0.00119529	DOC2A
2. HRAS drug DOXvsVEH	ENSG00000102096	-0.733719	1.44445e-11	PIM2
2. HRAS drug DOXvsVEH	ENSG00000075826	-0.734285	2.85128e-12	SEC31B
2. HRAS drug DOXvsVEH	ENSG00000155850	-0.734363	4.4371e-22	SLC26A2
2. HRAS drug DOXvsVEH	ENSG00000144642	-0.734475	4.09576e-12	RBMS3
2. HRAS drug DOXvsVEH	ENSG00000115041	-0.735475	7.05808e-13	KCNIP3
2. HRAS drug DOXvsVEH	ENSG00000137496	-0.735954	3.9667e-06	IL18BP
2. HRAS drug DOXvsVEH	ENSG00000134243	-0.737217	5.06687e-44	SORT1
2. HRAS drug DOXvsVEH	ENSG00000141738	-0.737531	0.000448483	GRB7
2. HRAS drug DOXvsVEH	ENSG00000111276	-0.737688	1.38525e-07	CDKN1B
2. HRAS drug DOXvsVEH	ENSG00000164663	-0.738902	1.17224e-07	USP49
2. HRAS drug DOXvsVEH	ENSG00000079150	-0.740489	1.05858e-07	FKBP7
2. HRAS drug DOXvsVEH	ENSG00000158856	-0.74301	2.02457e-06	DMTN
2. HRAS drug DOXvsVEH	ENSG00000011523	-0.743963	1.04361e-10	CEP68
2. HRAS drug DOXvsVEH	ENSG00000050405	-0.747771	1.76779e-27	LIMA1
2. HRAS drug DOXvsVEH	ENSG00000100968	-0.748411	3.2243e-09	NFATC4
2. HRAS drug DOXvsVEH	ENSG00000112294	-0.748924	5.29883e-06	ALDH5A1
2. HRAS drug DOXvsVEH	ENSG00000144452	-0.749058	0.0139112	ABCA12
2. HRAS drug DOXvsVEH	ENSG00000144824	-0.750287	3.18976e-23	PHLDB2
2. HRAS drug DOXvsVEH	ENSG00000163053	-0.752968	5.34298e-13	SLC16A14
2. HRAS drug DOXvsVEH	ENSG00000167549	-0.755249	8.37459e-05	CORO6
2. HRAS drug DOXvsVEH	ENSG00000105605	-0.755745	6.71222e-11	CACNG7
2. HRAS drug DOXvsVEH	ENSG00000109790	-0.757501	1.59192e-27	KLHL5
2. HRAS drug DOXvsVEH	ENSG00000170836	-0.758484	7.6986e-12	PPM1D
2. HRAS drug DOXvsVEH	ENSG00000087303	-0.758856	1.15519e-26	NID2
2. HRAS drug DOXvsVEH	ENSG00000151914	-0.759162	3.48284e-20	DST
2. HRAS drug DOXvsVEH	ENSG00000114626	-0.759322	2.87888e-07	ABTB1
2. HRAS drug DOXvsVEH	ENSG00000148180	-0.761876	1.50079e-07	GSN
2. HRAS drug DOXvsVEH	ENSG00000153904	-0.761988	3.65393e-36	DDAH1
2. HRAS drug DOXvsVEH	ENSG00000113083	-0.766108	4.28749e-41	LOX
2. HRAS drug DOXvsVEH	ENSG00000170745	-0.768139	1.96102e-07	KCNS3
2. HRAS drug DOXvsVEH	ENSG00000109472	-0.768481	0.000149654	CPE
2. HRAS drug DOXvsVEH	ENSG00000172638	-0.772142	2.55513e-25	EFEMP2
2. HRAS drug DOXvsVEH	ENSG00000104856	-0.773457	0.000102667	RELB
2. HRAS drug DOXvsVEH	ENSG00000170558	-0.774361	3.89197e-56	CDH2
2. HRAS drug DOXvsVEH	ENSG00000087301	-0.774538	6.47462e-07	TXNDC16
2. HRAS drug DOXvsVEH	ENSG00000047346	-0.774575	1.59656e-08	FAM214A
2. HRAS drug DOXvsVEH	ENSG00000133107	-0.779839	0.000474428	TRPC4
2. HRAS drug DOXvsVEH	ENSG00000112773	-0.78173	4.09433e-10	TENT5A
2. HRAS drug DOXvsVEH	ENSG00000105877	-0.782161	4.23737e-08	DNAH11
2. HRAS drug DOXvsVEH	ENSG00000144354	-0.78256	2.50657e-16	CDCA7
2. HRAS drug DOXvsVEH	ENSG00000164237	-0.782981	1.70806e-08	CMBL
2. HRAS drug DOXvsVEH	ENSG00000152578	-0.783817	0.0146	GRIA4
2. HRAS drug DOXvsVEH	ENSG00000133321	-0.785173	0.000643003	PLAAT4
2. HRAS drug DOXvsVEH	ENSG00000164056	-0.785542	0.00478377	SPRY1
2. HRAS drug DOXvsVEH	ENSG00000107796	-0.785558	1.14766e-11	ACTA2
2. HRAS drug DOXvsVEH	ENSG00000112183	-0.785882	3.28101e-07	RBM24
2. HRAS drug DOXvsVEH	ENSG00000146426	-0.786284	4.79963e-06	TIAM2
2. HRAS drug DOXvsVEH	ENSG00000063660	-0.78761	1.21069e-25	GPC1
2. HRAS drug DOXvsVEH	ENSG00000119943	-0.787705	2.25475e-11	PYROXD2
2. HRAS drug DOXvsVEH	ENSG00000142871	-0.787848	0.00336137	CCN1
2. HRAS drug DOXvsVEH	ENSG00000145687	-0.788567	1.07507e-08	SSBP2
2. HRAS drug DOXvsVEH	ENSG00000176244	-0.789001	0.00151699	ACBD7
2. HRAS drug DOXvsVEH	ENSG00000137642	-0.789421	1.44105e-08	SORL1
2. HRAS drug DOXvsVEH	ENSG00000161714	-0.790332	3.89176e-27	PLCD3
2. HRAS drug DOXvsVEH	ENSG00000157168	-0.791045	9.25265e-14	NRG1
2. HRAS drug DOXvsVEH	ENSG00000099849	-0.79177	1.06704e-11	RASSF7
2. HRAS drug DOXvsVEH	ENSG00000143891	-0.792981	2.74469e-05	GALM
2. HRAS drug DOXvsVEH	ENSG00000133816	-0.794306	5.75843e-50	MICAL2
2. HRAS drug DOXvsVEH	ENSG00000111907	-0.797105	2.02219e-15	TPD52L1
2. HRAS drug DOXvsVEH	ENSG00000155816	-0.802225	2.16199e-24	FMN2
2. HRAS drug DOXvsVEH	ENSG00000165244	-0.802481	1.20107e-12	ZNF367
2. HRAS drug DOXvsVEH	ENSG00000151414	-0.802539	4.02222e-36	NEK7
2. HRAS drug DOXvsVEH	ENSG00000038427	-0.802868	7.97678e-44	VCAN
2. HRAS drug DOXvsVEH	ENSG00000072954	-0.80386	4.06835e-05	TMEM38A
2. HRAS drug DOXvsVEH	ENSG00000122863	-0.804521	1.3726e-36	CHST3
2. HRAS drug DOXvsVEH	ENSG00000175643	-0.804592	4.61075e-26	RMI2
2. HRAS drug DOXvsVEH	ENSG00000134871	-0.804975	8.75994e-42	COL4A2
2. HRAS drug DOXvsVEH	ENSG00000164050	-0.805715	2.58848e-12	PLXNB1
2. HRAS drug DOXvsVEH	ENSG00000105856	-0.806452	3.31151e-14	HBP1
2. HRAS drug DOXvsVEH	ENSG00000149582	-0.812618	7.58582e-13	TMEM25
2. HRAS drug DOXvsVEH	ENSG00000136603	-0.812853	7.14836e-07	SKIL
2. HRAS drug DOXvsVEH	ENSG00000149571	-0.813473	2.33276e-14	KIRREL3
2. HRAS drug DOXvsVEH	ENSG00000166046	-0.814012	0.00712766	TCP11L2
2. HRAS drug DOXvsVEH	ENSG00000143162	-0.815758	2.31908e-08	CREG1
2. HRAS drug DOXvsVEH	ENSG00000160472	-0.820764	0.0102387	TMEM190
2. HRAS drug DOXvsVEH	ENSG00000173801	-0.821364	3.83343e-08	JUP
2. HRAS drug DOXvsVEH	ENSG00000163683	-0.822062	9.01609e-25	SMIM14
2. HRAS drug DOXvsVEH	ENSG00000167123	-0.823342	1.89647e-26	CERCAM
2. HRAS drug DOXvsVEH	ENSG00000130638	-0.824087	2.54121e-51	ATXN10
2. HRAS drug DOXvsVEH	ENSG00000136379	-0.824157	2.15959e-16	ABHD17C
2. HRAS drug DOXvsVEH	ENSG00000172059	-0.825138	1.72392e-07	KLF11
2. HRAS drug DOXvsVEH	ENSG00000076706	-0.826201	0.000744854	MCAM
2. HRAS drug DOXvsVEH	ENSG00000075711	-0.826818	1.42689e-57	DLG1
2. HRAS drug DOXvsVEH	ENSG00000065809	-0.827027	1.8244e-20	FAM107B
2. HRAS drug DOXvsVEH	ENSG00000175938	-0.828668	7.02834e-07	ORAI3
2. HRAS drug DOXvsVEH	ENSG00000112419	-0.829356	4.58642e-18	PHACTR2
2. HRAS drug DOXvsVEH	ENSG00000113140	-0.83086	4.53455e-72	SPARC
2. HRAS drug DOXvsVEH	ENSG00000107984	-0.831184	5.85298e-30	DKK1
2. HRAS drug DOXvsVEH	ENSG00000171703	-0.833048	2.53773e-09	TCEA2
2. HRAS drug DOXvsVEH	ENSG00000139926	-0.836083	1.55702e-37	FRMD6
2. HRAS drug DOXvsVEH	ENSG00000132749	-0.83788	1.04769e-08	TESMIN
2. HRAS drug DOXvsVEH	ENSG00000130649	-0.840188	0.00607477	CYP2E1
2. HRAS drug DOXvsVEH	ENSG00000151690	-0.845379	7.09114e-18	MFSD6
2. HRAS drug DOXvsVEH	ENSG00000127824	-0.846205	2.29375e-38	TUBA4A
2. HRAS drug DOXvsVEH	ENSG00000136274	-0.849705	0.00258069	NACAD
2. HRAS drug DOXvsVEH	ENSG00000106460	-0.852595	1.74144e-29	TMEM106B
2. HRAS drug DOXvsVEH	ENSG00000148154	-0.855571	4.22421e-31	UGCG
2. HRAS drug DOXvsVEH	ENSG00000070404	-0.861277	8.63537e-33	FSTL3
2. HRAS drug DOXvsVEH	ENSG00000154721	-0.862689	3.08559e-08	JAM2
2. HRAS drug DOXvsVEH	ENSG00000107438	-0.863712	2.66394e-47	PDLIM1
2. HRAS drug DOXvsVEH	ENSG00000126603	-0.865295	5.70168e-15	GLIS2
2. HRAS drug DOXvsVEH	ENSG00000142156	-0.865321	6.96092e-18	COL6A1
2. HRAS drug DOXvsVEH	ENSG00000172057	-0.866498	1.49601e-23	ORMDL3
2. HRAS drug DOXvsVEH	ENSG00000172260	-0.867263	3.32769e-28	NEGR1
2. HRAS drug DOXvsVEH	ENSG00000174576	-0.86984	0.00747414	NPAS4
2. HRAS drug DOXvsVEH	ENSG00000117525	-0.87044	1.71553e-37	F3
2. HRAS drug DOXvsVEH	ENSG00000160145	-0.870495	0.0058127	KALRN
2. HRAS drug DOXvsVEH	ENSG00000143867	-0.872163	0.000123997	OSR1
2. HRAS drug DOXvsVEH	ENSG00000110455	-0.874874	1.66166e-07	ACCS
2. HRAS drug DOXvsVEH	ENSG00000168140	-0.875807	4.98141e-06	VASN
2. HRAS drug DOXvsVEH	ENSG00000120708	-0.875945	5.30223e-60	TGFBI
2. HRAS drug DOXvsVEH	ENSG00000038382	-0.876389	2.19844e-35	TRIO
2. HRAS drug DOXvsVEH	ENSG00000173706	-0.880572	1.15011e-43	HEG1
2. HRAS drug DOXvsVEH	ENSG00000106829	-0.881173	6.56853e-19	TLE4
2. HRAS drug DOXvsVEH	ENSG00000115339	-0.882161	0.00978978	GALNT3
2. HRAS drug DOXvsVEH	ENSG00000123570	-0.885595	1.2734e-07	RAB9B
2. HRAS drug DOXvsVEH	ENSG00000141338	-0.888559	8.94118e-06	ABCA8
2. HRAS drug DOXvsVEH	ENSG00000133466	-0.889059	7.39476e-08	C1QTNF6
2. HRAS drug DOXvsVEH	ENSG00000135205	-0.891572	0.00653988	CCDC146
2. HRAS drug DOXvsVEH	ENSG00000061337	-0.892421	2.23171e-07	LZTS1
2. HRAS drug DOXvsVEH	ENSG00000164040	-0.89508	1.12394e-39	PGRMC2
2. HRAS drug DOXvsVEH	ENSG00000141376	-0.89707	1.89611e-07	BCAS3
2. HRAS drug DOXvsVEH	ENSG00000123096	-0.901148	6.28173e-05	SSPN
2. HRAS drug DOXvsVEH	ENSG00000169760	-0.901181	0.0013681	NLGN1
2. HRAS drug DOXvsVEH	ENSG00000154027	-0.901321	5.402e-18	AK5
2. HRAS drug DOXvsVEH	ENSG00000163431	-0.902804	0.0113756	LMOD1
2. HRAS drug DOXvsVEH	ENSG00000012822	-0.905067	1.8637e-21	CALCOCO1
2. HRAS drug DOXvsVEH	ENSG00000153993	-0.907189	1.47554e-13	SEMA3D
2. HRAS drug DOXvsVEH	ENSG00000168916	-0.908067	1.83372e-08	ZNF608
2. HRAS drug DOXvsVEH	ENSG00000105767	-0.909184	1.23733e-20	CADM4
2. HRAS drug DOXvsVEH	ENSG00000176720	-0.909251	1.19959e-21	BOK
2. HRAS drug DOXvsVEH	ENSG00000088340	-0.910546	0.00255213	FER1L4
2. HRAS drug DOXvsVEH	ENSG00000138119	-0.911717	9.14185e-110	MYOF
2. HRAS drug DOXvsVEH	ENSG00000163453	-0.913314	1.4569e-46	IGFBP7
2. HRAS drug DOXvsVEH	ENSG00000145348	-0.914134	1.29954e-18	TBCK
2. HRAS drug DOXvsVEH	ENSG00000160094	-0.914697	9.09416e-07	ZNF362
2. HRAS drug DOXvsVEH	ENSG00000130762	-0.914739	0.000125926	ARHGEF16
2. HRAS drug DOXvsVEH	ENSG00000105519	-0.914882	0.000181041	CAPS
2. HRAS drug DOXvsVEH	ENSG00000141314	-0.91577	0.007725	RHBDL3
2. HRAS drug DOXvsVEH	ENSG00000123384	-0.916699	1.35674e-07	LRP1
2. HRAS drug DOXvsVEH	ENSG00000153721	-0.919612	1.31605e-09	CNKSR3
2. HRAS drug DOXvsVEH	ENSG00000130940	-0.919667	8.95137e-05	CASZ1
2. HRAS drug DOXvsVEH	ENSG00000144810	-0.919912	1.32775e-71	COL8A1
2. HRAS drug DOXvsVEH	ENSG00000149043	-0.92534	0.00659351	SYT8
2. HRAS drug DOXvsVEH	ENSG00000153233	-0.92746	4.19341e-12	PTPRR
2. HRAS drug DOXvsVEH	ENSG00000137103	-0.927663	1.76724e-09	TMEM8B
2. HRAS drug DOXvsVEH	ENSG00000103642	-0.927811	8.17039e-20	LACTB
2. HRAS drug DOXvsVEH	ENSG00000007255	-0.928672	0.00493057	TRAPPC6A
2. HRAS drug DOXvsVEH	ENSG00000145949	-0.931424	0.00227778	MYLK4
2. HRAS drug DOXvsVEH	ENSG00000044524	-0.935032	0.00952222	EPHA3
2. HRAS drug DOXvsVEH	ENSG00000169242	-0.936997	0.00682744	EFNA1
2. HRAS drug DOXvsVEH	ENSG00000151693	-0.937699	9.02775e-60	ASAP2
2. HRAS drug DOXvsVEH	ENSG00000099617	-0.941033	0.00872161	EFNA2
2. HRAS drug DOXvsVEH	ENSG00000157514	-0.942498	3.11671e-10	TSC22D3
2. HRAS drug DOXvsVEH	ENSG00000054277	-0.946224	1.20648e-29	OPN3
2. HRAS drug DOXvsVEH	ENSG00000149212	-0.946258	4.1065e-14	SESN3
2. HRAS drug DOXvsVEH	ENSG00000158528	-0.948232	1.99458e-05	PPP1R9A
2. HRAS drug DOXvsVEH	ENSG00000148120	-0.949606	1.08135e-21	AOPEP
2. HRAS drug DOXvsVEH	ENSG00000143845	-0.951314	2.80407e-05	ETNK2
2. HRAS drug DOXvsVEH	ENSG00000144152	-0.951631	1.74545e-11	FBLN7
2. HRAS drug DOXvsVEH	ENSG00000172264	-0.95491	1.7668e-06	MACROD2
2. HRAS drug DOXvsVEH	ENSG00000166396	-0.956669	4.29843e-12	SERPINB7
2. HRAS drug DOXvsVEH	ENSG00000174080	-0.959208	9.70237e-14	CTSF
2. HRAS drug DOXvsVEH	ENSG00000169252	-0.961376	6.60272e-21	ADRB2
2. HRAS drug DOXvsVEH	ENSG00000108840	-0.962319	8.49106e-25	HDAC5
2. HRAS drug DOXvsVEH	ENSG00000146966	-0.964683	4.68821e-20	DENND2A
2. HRAS drug DOXvsVEH	ENSG00000169621	-0.966765	3.47753e-05	APLF
2. HRAS drug DOXvsVEH	ENSG00000099889	-0.972618	4.40785e-06	ARVCF
2. HRAS drug DOXvsVEH	ENSG00000130508	-0.974091	3.13698e-93	PXDN
2. HRAS drug DOXvsVEH	ENSG00000005187	-0.978023	0.0091614	ACSM3
2. HRAS drug DOXvsVEH	ENSG00000146530	-0.978205	0.00210843	VWDE
2. HRAS drug DOXvsVEH	ENSG00000149809	-0.979676	2.0605e-07	TM7SF2
2. HRAS drug DOXvsVEH	ENSG00000005882	-0.983079	4.2617e-15	PDK2
2. HRAS drug DOXvsVEH	ENSG00000177685	-0.984464	0.000612546	CRACR2B
2. HRAS drug DOXvsVEH	ENSG00000003137	-0.985566	0.00123467	CYP26B1
2. HRAS drug DOXvsVEH	ENSG00000166073	-0.989367	1.22056e-48	GPR176
2. HRAS drug DOXvsVEH	ENSG00000100065	-0.990994	2.96105e-17	CARD10
2. HRAS drug DOXvsVEH	ENSG00000136111	-0.99381	3.88233e-34	TBC1D4
2. HRAS drug DOXvsVEH	ENSG00000145882	-0.997728	4.61235e-14	PCYOX1L
2. HRAS drug DOXvsVEH	ENSG00000163235	-1.00335	1.83232e-17	TGFA
2. HRAS drug DOXvsVEH	ENSG00000096696	-1.00358	4.95807e-35	DSP
2. HRAS drug DOXvsVEH	ENSG00000105246	-1.0054	0.00388843	EBI3
2. HRAS drug DOXvsVEH	ENSG00000177570	-1.00569	4.35458e-10	SAMD12
2. HRAS drug DOXvsVEH	ENSG00000117152	-1.01068	7.02152e-94	RGS4
2. HRAS drug DOXvsVEH	ENSG00000135636	-1.01079	1.01732e-40	DYSF
2. HRAS drug DOXvsVEH	ENSG00000013588	-1.01448	4.99671e-57	GPRC5A
2. HRAS drug DOXvsVEH	ENSG00000021645	-1.02182	7.66563e-08	NRXN3
2. HRAS drug DOXvsVEH	ENSG00000073605	-1.02413	0.00021711	GSDMB
2. HRAS drug DOXvsVEH	ENSG00000143061	-1.02593	1.26768e-21	IGSF3
2. HRAS drug DOXvsVEH	ENSG00000134013	-1.02673	2.01392e-56	LOXL2
2. HRAS drug DOXvsVEH	ENSG00000172379	-1.02716	2.18172e-60	ARNT2
2. HRAS drug DOXvsVEH	ENSG00000133169	-1.02723	4.13939e-95	BEX1
2. HRAS drug DOXvsVEH	ENSG00000163430	-1.02925	3.55392e-99	FSTL1
2. HRAS drug DOXvsVEH	ENSG00000137502	-1.03062	5.98977e-16	RAB30
2. HRAS drug DOXvsVEH	ENSG00000115297	-1.03147	0.000466651	TLX2
2. HRAS drug DOXvsVEH	ENSG00000001461	-1.03379	1.02649e-67	NIPAL3
2. HRAS drug DOXvsVEH	ENSG00000123342	-1.03485	0.000465798	MMP19
2. HRAS drug DOXvsVEH	ENSG00000115414	-1.03744	1.34939e-58	FN1
2. HRAS drug DOXvsVEH	ENSG00000167680	-1.03823	9.8458e-06	SEMA6B
2. HRAS drug DOXvsVEH	ENSG00000099957	-1.04231	0.0002919	P2RX6
2. HRAS drug DOXvsVEH	ENSG00000134762	-1.04288	4.72402e-13	DSC3
2. HRAS drug DOXvsVEH	ENSG00000164976	-1.04321	5.83049e-11	MYORG
2. HRAS drug DOXvsVEH	ENSG00000169439	-1.04418	6.00302e-37	SDC2
2. HRAS drug DOXvsVEH	ENSG00000141429	-1.04425	2.5813e-64	GALNT1
2. HRAS drug DOXvsVEH	ENSG00000130147	-1.04648	1.03959e-46	SH3BP4
2. HRAS drug DOXvsVEH	ENSG00000050344	-1.04811	1.09479e-21	NFE2L3
2. HRAS drug DOXvsVEH	ENSG00000160781	-1.05406	6.15841e-07	PAQR6
2. HRAS drug DOXvsVEH	ENSG00000142046	-1.05599	0.000171837	TMEM91
2. HRAS drug DOXvsVEH	ENSG00000111186	-1.05612	6.21062e-56	WNT5B
2. HRAS drug DOXvsVEH	ENSG00000150593	-1.05621	7.08541e-34	PDCD4
2. HRAS drug DOXvsVEH	ENSG00000152409	-1.05638	2.77345e-07	JMY
2. HRAS drug DOXvsVEH	ENSG00000161513	-1.05676	1.19568e-19	FDXR
2. HRAS drug DOXvsVEH	ENSG00000156042	-1.0569	0.000149943	CFAP70
2. HRAS drug DOXvsVEH	ENSG00000013297	-1.05898	0.000163692	CLDN11
2. HRAS drug DOXvsVEH	ENSG00000138944	-1.06331	0.00565036	SHISAL1
2. HRAS drug DOXvsVEH	ENSG00000176658	-1.06529	0.00093321	MYO1D
2. HRAS drug DOXvsVEH	ENSG00000149177	-1.06817	5.40167e-38	PTPRJ
2. HRAS drug DOXvsVEH	ENSG00000152939	-1.06827	8.23251e-07	MARVELD2
2. HRAS drug DOXvsVEH	ENSG00000164181	-1.06953	3.45437e-19	ELOVL7
2. HRAS drug DOXvsVEH	ENSG00000163545	-1.07153	1.29924e-07	NUAK2
2. HRAS drug DOXvsVEH	ENSG00000123933	-1.07463	6.58111e-23	MXD4
2. HRAS drug DOXvsVEH	ENSG00000105971	-1.07643	2.2222e-50	CAV2
2. HRAS drug DOXvsVEH	ENSG00000131650	-1.07796	1.84417e-06	KREMEN2
2. HRAS drug DOXvsVEH	ENSG00000161955	-1.07805	0.00257565	TNFSF13
2. HRAS drug DOXvsVEH	ENSG00000143248	-1.07918	2.33106e-09	RGS5
2. HRAS drug DOXvsVEH	ENSG00000016391	-1.07996	0.00066351	CHDH
2. HRAS drug DOXvsVEH	ENSG00000156265	-1.08166	2.64763e-11	MAP3K7CL
2. HRAS drug DOXvsVEH	ENSG00000159403	-1.08187	2.81141e-07	C1R
2. HRAS drug DOXvsVEH	ENSG00000120693	-1.08213	5.19574e-06	SMAD9
2. HRAS drug DOXvsVEH	ENSG00000155760	-1.08557	8.26698e-16	FZD7
2. HRAS drug DOXvsVEH	ENSG00000147206	-1.08698	0.00289093	NXF3
2. HRAS drug DOXvsVEH	ENSG00000129422	-1.09413	0.00217211	MTUS1
2. HRAS drug DOXvsVEH	ENSG00000177425	-1.09651	2.3196e-72	PAWR
2. HRAS drug DOXvsVEH	ENSG00000091986	-1.09654	8.15831e-82	CCDC80
2. HRAS drug DOXvsVEH	ENSG00000071967	-1.10515	1.99283e-74	CYBRD1
2. HRAS drug DOXvsVEH	ENSG00000165617	-1.1054	0.000433963	DACT1
2. HRAS drug DOXvsVEH	ENSG00000080546	-1.1057	1.71292e-26	SESN1
2. HRAS drug DOXvsVEH	ENSG00000132003	-1.10908	3.10407e-11	ZSWIM4
2. HRAS drug DOXvsVEH	ENSG00000177076	-1.10916	0.000286086	ACER2
2. HRAS drug DOXvsVEH	ENSG00000163071	-1.10934	2.66175e-06	SPATA18
2. HRAS drug DOXvsVEH	ENSG00000008256	-1.11234	3.49898e-43	CYTH3
2. HRAS drug DOXvsVEH	ENSG00000028137	-1.11286	0.000184448	TNFRSF1B
2. HRAS drug DOXvsVEH	ENSG00000171951	-1.11293	2.00903e-05	SCG2
2. HRAS drug DOXvsVEH	ENSG00000012171	-1.11415	5.31242e-18	SEMA3B
2. HRAS drug DOXvsVEH	ENSG00000105327	-1.11825	9.93012e-14	BBC3
2. HRAS drug DOXvsVEH	ENSG00000169891	-1.1194	1.14593e-13	REPS2
2. HRAS drug DOXvsVEH	ENSG00000172006	-1.11957	0.000451944	ZNF554
2. HRAS drug DOXvsVEH	ENSG00000162520	-1.13115	3.59952e-31	SYNC
2. HRAS drug DOXvsVEH	ENSG00000162576	-1.13328	8.69967e-47	MXRA8
2. HRAS drug DOXvsVEH	ENSG00000168016	-1.14337	0.00416802	TRANK1
2. HRAS drug DOXvsVEH	ENSG00000146278	-1.14379	8.03523e-12	PNRC1
2. HRAS drug DOXvsVEH	ENSG00000005108	-1.15021	0.00148066	THSD7A
2. HRAS drug DOXvsVEH	ENSG00000167693	-1.15493	0.000515261	NXN
2. HRAS drug DOXvsVEH	ENSG00000117318	-1.15552	3.4452e-06	ID3
2. HRAS drug DOXvsVEH	ENSG00000116117	-1.15562	1.83346e-14	PARD3B
2. HRAS drug DOXvsVEH	ENSG00000162976	-1.15801	8.64281e-10	PQLC3
2. HRAS drug DOXvsVEH	ENSG00000164442	-1.16147	2.554e-45	CITED2
2. HRAS drug DOXvsVEH	ENSG00000095383	-1.16224	3.9448e-35	TBC1D2
2. HRAS drug DOXvsVEH	ENSG00000103196	-1.16415	2.19295e-07	CRISPLD2
2. HRAS drug DOXvsVEH	ENSG00000122870	-1.16518	1.659e-33	BICC1
2. HRAS drug DOXvsVEH	ENSG00000166432	-1.16711	4.13271e-09	ZMAT1
2. HRAS drug DOXvsVEH	ENSG00000143434	-1.16832	0.000490667	SEMA6C
2. HRAS drug DOXvsVEH	ENSG00000100906	-1.17264	3.77492e-23	NFKBIA
[truncated: 433 more rows]
